# Supplementary material for: Research on the driving mechanism of tourists’ ecological protection behavior in intangible cultural heritage sites
Source: Front Psychol. 2024 Dec 19;15:1514482. doi: 10.3389/fpsyg.2024.1514482 (PMC11718519; doi:10.3389/fpsyg.2024.1514482)
Supplement: Supplementary file 1 [file Table_1.xlsx]

## Sheet: Sheet1
序号	提交答卷时间	所用时间	来源	来源详情	来自IP	总分	1、我在非物质文化遗产旅游地的生态保护行为是有必要的	2、我在非物质文化遗产旅游地的生态保护行为是有意义的	3、我在非物质文化遗产旅游地的生态保护行为是有价值的	4、那些对我重要的人支持我对非物质文化遗产地进行生态保护	5、那些对我重要的人认为我应该在非物质文化遗产地进行生态保护	6、那些对我重要的人建议我对非物质文化遗产地进行生态保护	7、在非物质文化遗产旅游地我有义务对其生态进行保护	8、在非物质文化遗产地旅游我有责任对其生态进行保护	9、在非物质文化遗产地旅游时我如果没有对其生态进行保护我会感到愧疚	10、只要我愿意我可以很容易对非物质文化遗产地进行生态保护	11、只要我愿意我完全有能力对非物质文化遗产地进行生态保护	12、只要我愿意我完全有时间对非物质文化遗产地进行生态保护	13、在非物质文化遗产旅游地我会牺牲我的舒适性进行生态保护	14、在非物质文化遗产旅游地我会牺牲我的时间进行生态保护	15、在非物质文化遗产旅游地我会将生态保护付诸行动	16、您的性别：	17、您的年龄段：	18、您的学历：	19、您在目标非物质文化遗产地（景区）游玩次数
1	很同意	很同意	很同意	一般	符合	一般	很同意	一般	符合	一般	一般	一般	符合	一般	很符合	女	26~35	研究生及以上	2~3次
2	同意	同意	同意	符合	符合	符合	同意	同意	符合	一般	一般	一般	一般	一般	符合	男	26~35	研究生及以上	2~3次
3	很同意	同意	很同意	很符合	符合	很符合	很同意	很同意	符合	符合	符合	很符合	很符合	一般	很符合	男	26~35	研究生及以上	2~3次
4	很同意	很同意	很同意	一般	一般	一般	很同意	很同意	符合	符合	一般	一般	符合	符合	符合	男	26~35	大学本科	2~3次
5	很同意	很同意	很同意	很符合	很符合	很符合	很同意	很同意	符合	很符合	很符合	很符合	符合	符合	很符合	女	36~45	研究生及以上	5次以上
6	很同意	很同意	很同意	很符合	很符合	很符合	很同意	很同意	很符合	很符合	很符合	很符合	很符合	很符合	很符合	女	36~45	大学专科	4~5次
7	很同意	很同意	很同意	很符合	很符合	很符合	很同意	很同意	一般	很符合	一般	一般	很符合	符合	符合	男	36~45	高中/中专	5次以上
8	很同意	很同意	很同意	很符合	很符合	很符合	很同意	很同意	很符合	符合	符合	很符合	很符合	很符合	很符合	男	26~35	研究生及以上	5次以上
9	很同意	很同意	很同意	很符合	很符合	很符合	很同意	很同意	很符合	很符合	很符合	很符合	很符合	很符合	很符合	男	26~35	大学本科	2~3次
10	很同意	很同意	很同意	很符合	很符合	很符合	很同意	很同意	很符合	很符合	很符合	很符合	很符合	很符合	很符合	男	26~35	大学本科	2~3次
11	很同意	很同意	很同意	很符合	很符合	很符合	很同意	很同意	很符合	符合	符合	一般	符合	符合	很符合	男	26~35	大学本科	2~3次
12	很同意	很同意	很同意	符合	符合	符合	同意	同意	一般	一般	符合	符合	一般	一般	符合	女	46~55	高中/中专	2~3次
13	很同意	很同意	很同意	符合	符合	符合	很同意	很同意	很符合	一般	一般	一般	一般	一般	一般	女	26~35	研究生及以上	2~3次
14	很同意	很同意	很同意	很符合	很符合	很符合	很同意	很同意	很符合	符合	符合	一般	很符合	符合	很符合	女	26~35	大学本科	5次以上
15	很同意	很同意	很同意	很符合	很符合	很符合	很同意	很同意	很符合	很符合	很符合	很符合	很符合	很符合	很符合	男	26~35	研究生及以上	5次以上
16	很同意	一般	同意	一般	一般	一般	一般	一般	符合	符合	一般	符合	很符合	一般	符合	男	46~55	高中/中专	2~3次
17	一般	同意	很同意	符合	一般	一般	同意	同意	一般	符合	一般	一般	一般	一般	一般	男	26~35	高中/中专	5次以上
18	一般	一般	很不同意	不符合	不符合	不符合	一般	一般	一般	不符合	不符合	很不符合	一般	很不符合	不符合	女	46~55	研究生及以上	4~5次
19	不同意	一般	不同意	很不符合	一般	很不符合	不同意	一般	一般	不符合	一般	一般	很不符合	一般	不符合	女	55以上	高中/中专	5次以上
20	一般	同意	很同意	符合	符合	符合	一般	同意	很符合	符合	一般	很符合	符合	一般	一般	男	25岁以下	大学专科	2~3次
21	很不同意	一般	不同意	不符合	一般	很不符合	不同意	很不同意	不符合	不符合	不符合	不符合	很不符合	很不符合	不符合	女	36~45	高中/中专	4~5次
22	很不同意	不同意	很不同意	一般	不符合	一般	很不同意	不同意	不符合	不符合	不符合	很不符合	一般	很不符合	一般	男	55以上	大学专科	1次
23	很不同意	一般	很不同意	很不符合	不符合	一般	不同意	不同意	一般	很不符合	很不符合	一般	很不符合	一般	不符合	男	55以上	高中/中专	1次
24	一般	一般	一般	很不符合	一般	很不符合	很不同意	很不同意	很不符合	很不符合	很不符合	一般	不符合	不符合	一般	男	46~55	高中/中专	4~5次
25	很不同意	一般	很不同意	一般	不符合	一般	一般	不同意	很不符合	一般	一般	不符合	一般	一般	不符合	男	25岁以下	大学本科	4~5次
26	很同意	同意	一般	符合	符合	很符合	同意	同意	符合	一般	很符合	符合	一般	一般	一般	女	25岁以下	研究生及以上	5次以上
27	同意	一般	很同意	一般	很符合	很符合	一般	一般	很符合	符合	符合	符合	一般	很符合	很符合	女	36~45	大学专科	4~5次
28	同意	同意	很同意	符合	符合	很符合	同意	同意	符合	一般	一般	一般	一般	很符合	一般	女	25岁以下	研究生及以上	4~5次
29	很同意	一般	一般	很符合	符合	符合	很同意	很同意	一般	符合	一般	一般	很符合	符合	一般	女	46~55	大学专科	4~5次
30	一般	很不同意	不同意	很不符合	一般	不符合	一般	不同意	一般	一般	很不符合	不符合	不符合	不符合	不符合	女	46~55	大学专科	4~5次
31	不同意	很不同意	不同意	不符合	一般	一般	一般	不同意	很不符合	一般	不符合	不符合	很不符合	很不符合	不符合	女	55以上	大学本科	1次
32	一般	很同意	一般	符合	符合	符合	很同意	同意	很符合	符合	一般	一般	符合	很符合	一般	女	46~55	研究生及以上	2~3次
33	一般	一般	同意	一般	一般	符合	一般	同意	一般	符合	符合	一般	一般	一般	很符合	女	46~55	大学专科	2~3次
34	一般	同意	很同意	符合	很符合	符合	一般	一般	一般	符合	符合	很符合	符合	一般	符合	女	26~35	初中及以下	1次
35	很同意	同意	很同意	很符合	一般	很符合	一般	一般	一般	符合	一般	一般	符合	很符合	符合	男	26~35	高中/中专	2~3次
36	很不同意	一般	很不同意	不符合	不符合	不符合	一般	一般	不符合	一般	一般	一般	不符合	一般	不符合	男	46~55	大学专科	2~3次
37	一般	不同意	一般	不符合	很不符合	不符合	很不同意	不同意	一般	很不符合	很不符合	一般	不符合	不符合	不符合	女	26~35	大学本科	2~3次
38	很不同意	一般	不同意	不符合	很不符合	一般	不同意	很不同意	很不符合	一般	很不符合	一般	很不符合	一般	很不符合	男	25岁以下	大学专科	4~5次
39	很不同意	一般	不同意	很不符合	不符合	一般	不同意	很不同意	一般	一般	一般	很不符合	很不符合	不符合	不符合	女	25岁以下	初中及以下	2~3次
40	不同意	很不同意	很不同意	不符合	很不符合	一般	一般	一般	很不符合	不符合	一般	不符合	很不符合	很不符合	很不符合	男	36~45	高中/中专	1次
41	同意	很同意	同意	符合	符合	符合	一般	一般	符合	符合	很符合	一般	符合	很符合	一般	女	46~55	大学专科	1次
42	很不同意	很不同意	一般	不符合	一般	不符合	很不同意	很不同意	很不符合	不符合	一般	很不符合	一般	不符合	一般	女	46~55	大学本科	1次
43	很同意	很同意	一般	很符合	很符合	符合	一般	很同意	符合	符合	一般	符合	符合	一般	很符合	女	55以上	大学本科	5次以上
44	很同意	同意	一般	符合	很符合	符合	一般	很同意	很符合	一般	很符合	很符合	一般	很符合	一般	男	46~55	初中及以下	2~3次
45	同意	一般	同意	很符合	很符合	一般	很同意	一般	很符合	一般	一般	很符合	符合	符合	很符合	女	46~55	初中及以下	2~3次
46	同意	很同意	同意	一般	很符合	很符合	同意	很同意	很符合	很符合	一般	一般	符合	符合	符合	男	36~45	初中及以下	4~5次
47	一般	同意	很同意	很符合	符合	符合	同意	很同意	很符合	一般	符合	很符合	符合	一般	一般	女	26~35	初中及以下	2~3次
48	一般	一般	很同意	很符合	很符合	很符合	一般	很同意	一般	符合	符合	符合	一般	符合	符合	男	36~45	高中/中专	2~3次
49	很不同意	很不同意	很不同意	不符合	很不符合	很不符合	很不同意	不同意	不符合	很不符合	不符合	一般	不符合	一般	不符合	女	26~35	大学本科	1次
50	很不同意	不同意	一般	不符合	很不符合	不符合	不同意	不同意	很不符合	一般	不符合	很不符合	一般	很不符合	不符合	女	36~45	初中及以下	2~3次
51	很同意	很同意	同意	一般	很符合	一般	一般	很同意	符合	很符合	一般	一般	一般	符合	很符合	男	55以上	大学专科	4~5次
52	很不同意	很不同意	不同意	很不符合	很不符合	很不符合	不同意	不同意	很不符合	一般	很不符合	不符合	很不符合	不符合	很不符合	男	36~45	大学专科	2~3次
53	同意	很同意	很同意	很符合	一般	符合	同意	同意	符合	一般	符合	符合	很符合	一般	符合	男	26~35	大学专科	5次以上
54	很同意	一般	一般	一般	一般	符合	同意	同意	符合	很符合	符合	很符合	很符合	一般	很符合	男	25岁以下	研究生及以上	1次
55	很不同意	很不同意	不同意	很不符合	很不符合	一般	不同意	很不同意	不符合	不符合	不符合	一般	不符合	很不符合	很不符合	男	26~35	初中及以下	1次
56	很同意	同意	很同意	很符合	一般	很符合	一般	一般	符合	符合	一般	一般	符合	一般	很符合	女	25岁以下	高中/中专	4~5次
57	很不同意	不同意	不同意	不符合	不符合	一般	很不同意	一般	很不符合	很不符合	不符合	一般	很不符合	很不符合	很不符合	男	46~55	大学专科	1次
58	很不同意	很不同意	不同意	不符合	很不符合	一般	很不同意	很不同意	不符合	不符合	很不符合	不符合	不符合	一般	一般	男	46~55	初中及以下	1次
59	同意	很同意	同意	很符合	符合	符合	同意	一般	符合	符合	很符合	一般	很符合	一般	一般	男	55以上	大学专科	4~5次
60	很同意	很同意	一般	很符合	符合	很符合	一般	一般	一般	一般	一般	一般	符合	符合	一般	女	25岁以下	初中及以下	4~5次
61	很不同意	很不同意	很不同意	不符合	很不符合	很不符合	不同意	一般	很不符合	很不符合	不符合	一般	很不符合	不符合	很不符合	女	36~45	高中/中专	1次
62	很不同意	很不同意	不同意	很不符合	很不符合	很不符合	不同意	很不同意	不符合	很不符合	不符合	不符合	不符合	一般	一般	男	46~55	高中/中专	1次
63	很不同意	不同意	很不同意	一般	不符合	很不符合	不同意	很不同意	很不符合	不符合	很不符合	不符合	很不符合	不符合	很不符合	女	25岁以下	大学本科	2~3次
64	一般	很不同意	不同意	不符合	很不符合	不符合	很不同意	很不同意	不符合	很不符合	不符合	很不符合	很不符合	不符合	一般	男	46~55	初中及以下	1次
65	很不同意	很不同意	一般	一般	很不符合	一般	不同意	不同意	很不符合	不符合	不符合	很不符合	不符合	不符合	不符合	女	36~45	高中/中专	2~3次
66	不同意	很不同意	很不同意	很不符合	不符合	很不符合	不同意	很不同意	不符合	不符合	很不符合	很不符合	很不符合	很不符合	不符合	男	25岁以下	初中及以下	1次
67	一般	同意	同意	符合	一般	很符合	很同意	同意	很符合	符合	符合	很符合	很符合	一般	一般	男	26~35	大学本科	5次以上
68	一般	同意	很同意	符合	一般	很符合	同意	很同意	很符合	符合	很符合	一般	符合	一般	符合	女	25岁以下	大学本科	4~5次
69	不同意	很不同意	很不同意	很不符合	不符合	不符合	很不同意	不同意	很不符合	不符合	很不符合	不符合	很不符合	不符合	不符合	男	36~45	大学本科	2~3次
70	同意	同意	很同意	一般	一般	一般	一般	很同意	一般	很符合	很符合	很符合	符合	一般	很符合	女	36~45	高中/中专	5次以上
71	一般	很同意	同意	一般	一般	很符合	很同意	很同意	一般	一般	一般	很符合	很符合	很符合	符合	男	46~55	高中/中专	1次
72	一般	同意	很同意	一般	一般	很符合	很同意	一般	很符合	很符合	一般	很符合	一般	一般	一般	男	55以上	大学专科	1次
73	很不同意	不同意	不同意	一般	很不符合	很不符合	很不同意	不同意	很不符合	不符合	不符合	很不符合	不符合	一般	很不符合	女	25岁以下	大学本科	2~3次
74	很同意	一般	一般	很符合	符合	很符合	一般	同意	很符合	很符合	符合	很符合	符合	一般	很符合	男	36~45	大学本科	5次以上
75	很不同意	不同意	很不同意	一般	不符合	不符合	很不同意	很不同意	很不符合	不符合	不符合	很不符合	很不符合	一般	不符合	女	46~55	大学专科	1次
76	同意	同意	同意	很符合	很符合	一般	一般	很同意	符合	符合	符合	符合	符合	符合	一般	男	26~35	研究生及以上	1次
77	很不同意	不同意	很不同意	不符合	很不符合	很不符合	不同意	很不同意	不符合	很不符合	不符合	很不符合	不符合	很不符合	很不符合	男	46~55	大学专科	2~3次
78	很同意	一般	一般	符合	很符合	一般	很同意	同意	符合	很符合	一般	一般	一般	一般	符合	女	55以上	高中/中专	2~3次
79	很不同意	很不同意	不同意	很不符合	不符合	很不符合	很不同意	很不同意	很不符合	不符合	不符合	不符合	不符合	很不符合	不符合	男	26~35	大学专科	1次
80	一般	一般	同意	符合	很符合	符合	同意	很同意	一般	很符合	很符合	很符合	符合	符合	一般	女	26~35	大学本科	2~3次
81	不同意	不同意	不同意	很不符合	很不符合	不符合	很不同意	不同意	很不符合	不符合	很不符合	很不符合	很不符合	很不符合	很不符合	女	46~55	大学专科	1次
82	不同意	不同意	不同意	很不符合	不符合	不符合	不同意	很不同意	很不符合	不符合	很不符合	不符合	很不符合	不符合	不符合	男	26~35	大学专科	2~3次
83	很同意	同意	一般	一般	一般	很符合	一般	一般	一般	一般	一般	一般	一般	符合	符合	男	55以上	初中及以下	1次
84	一般	同意	同意	符合	一般	很符合	一般	一般	符合	符合	很符合	符合	符合	很符合	一般	男	26~35	大学本科	5次以上
85	不同意	不同意	很不同意	很不符合	不符合	不符合	很不同意	很不同意	很不符合	不符合	不符合	很不符合	很不符合	很不符合	不符合	女	36~45	高中/中专	2~3次
86	不同意	不同意	不同意	一般	很不符合	很不符合	很不同意	不同意	不符合	很不符合	很不符合	很不符合	很不符合	很不符合	很不符合	男	36~45	高中/中专	1次
87	一般	同意	很同意	符合	一般	符合	同意	同意	符合	一般	很符合	很符合	很符合	很符合	符合	男	46~55	大学本科	4~5次
88	很同意	很同意	同意	一般	一般	一般	很同意	同意	一般	符合	一般	一般	符合	一般	符合	女	36~45	高中/中专	2~3次
89	不同意	不同意	不同意	不符合	不符合	不符合	很不同意	不同意	不符合	很不符合	不符合	不符合	很不符合	不符合	不符合	女	36~45	大学本科	1次
90	很同意	很同意	一般	一般	很符合	很符合	很同意	同意	符合	很符合	很符合	很符合	一般	很符合	一般	女	25岁以下	初中及以下	4~5次
91	不同意	不同意	不同意	一般	不符合	很不符合	很不同意	不同意	不符合	很不符合	不符合	很不符合	不符合	不符合	很不符合	男	36~45	大学本科	1次
92	很同意	很同意	一般	很符合	一般	一般	一般	一般	很符合	符合	符合	符合	很符合	一般	符合	男	36~45	研究生及以上	1次
93	不同意	很不同意	很不同意	很不符合	不符合	很不符合	不同意	不同意	很不符合	不符合	不符合	很不符合	不符合	不符合	很不符合	女	46~55	高中/中专	1次
94	同意	同意	一般	一般	符合	符合	很同意	很同意	符合	一般	很符合	符合	符合	很符合	符合	男	25岁以下	研究生及以上	2~3次
95	不同意	很不同意	很不同意	一般	很不符合	不符合	不同意	很不同意	不符合	不符合	很不符合	不符合	很不符合	不符合	很不符合	女	26~35	高中/中专	1次
96	很同意	很同意	同意	符合	符合	一般	很同意	同意	一般	一般	一般	一般	符合	一般	很符合	女	36~45	初中及以下	5次以上
97	同意	很同意	很同意	很符合	符合	符合	一般	很同意	很符合	很符合	很符合	符合	一般	符合	一般	女	55以上	初中及以下	2~3次
98	一般	同意	同意	很符合	符合	很符合	一般	很同意	很符合	很符合	很符合	符合	一般	符合	符合	男	55以上	高中/中专	4~5次
99	不同意	很不同意	很不同意	很不符合	不符合	不符合	不同意	不同意	不符合	不符合	不符合	很不符合	不符合	不符合	不符合	女	26~35	大学专科	1次
100	很同意	一般	同意	很符合	符合	一般	很同意	很同意	很符合	一般	符合	符合	一般	很符合	很符合	女	55以上	大学本科	2~3次
101	不同意	很不同意	不同意	很不符合	很不符合	很不符合	不同意	不同意	不符合	很不符合	不符合	很不符合	不符合	很不符合	很不符合	女	26~35	大学专科	1次
102	不同意	很不同意	不同意	很不符合	很不符合	很不符合	很不同意	不同意	不符合	不符合	很不符合	不符合	不符合	不符合	不符合	男	25岁以下	高中/中专	1次
103	很同意	很同意	同意	一般	一般	很符合	很同意	一般	一般	一般	符合	一般	很符合	符合	符合	女	55以上	大学本科	2~3次
104	不同意	不同意	很不同意	一般	不符合	很不符合	很不同意	不同意	很不符合	不符合	很不符合	很不符合	不符合	很不符合	不符合	女	26~35	大学专科	1次
105	一般	同意	一般	很符合	一般	很符合	同意	同意	一般	符合	很符合	符合	一般	符合	一般	女	46~55	初中及以下	5次以上
106	同意	同意	一般	一般	符合	很符合	同意	同意	很符合	很符合	符合	很符合	符合	符合	一般	女	25岁以下	大学专科	4~5次
107	很同意	一般	同意	很符合	符合	符合	很同意	一般	符合	一般	很符合	一般	很符合	一般	符合	女	55以上	高中/中专	4~5次
108	不同意	很不同意	不同意	很不符合	不符合	很不符合	不同意	不同意	不符合	很不符合	不符合	不符合	不符合	很不符合	很不符合	女	46~55	大学专科	2~3次
109	不同意	很不同意	很不同意	很不符合	不符合	很不符合	不同意	不同意	不符合	很不符合	不符合	不符合	不符合	很不符合	很不符合	男	26~35	高中/中专	1次
110	同意	同意	一般	很符合	很符合	符合	很同意	一般	很符合	很符合	符合	一般	很符合	一般	符合	男	46~55	大学本科	4~5次
111	同意	同意	一般	一般	很符合	符合	同意	很同意	很符合	一般	一般	很符合	符合	符合	符合	男	26~35	大学本科	1次
112	不同意	很不同意	很不同意	很不符合	不符合	不符合	不同意	不同意	不符合	很不符合	不符合	不符合	不符合	不符合	很不符合	女	36~45	高中/中专	1次
113	一般	很同意	同意	一般	一般	一般	同意	同意	一般	符合	很符合	一般	符合	一般	一般	女	55以上	大学本科	1次
114	不同意	很不同意	不同意	很不符合	不符合	很不符合	不同意	不同意	不符合	很不符合	很不符合	不符合	不符合	很不符合	不符合	女	26~35	高中/中专	2~3次
115	很同意	很同意	一般	一般	一般	一般	很同意	很同意	符合	一般	很符合	很符合	很符合	很符合	很符合	女	55以上	初中及以下	2~3次
116	一般	同意	很同意	很符合	很符合	很符合	很同意	一般	很符合	符合	很符合	很符合	一般	符合	符合	男	25岁以下	大学本科	4~5次
117	不同意	很不同意	不同意	很不符合	不符合	很不符合	不同意	不同意	不符合	很不符合	很不符合	不符合	不符合	很不符合	很不符合	男	26~35	高中/中专	2~3次
118	同意	同意	很同意	很符合	符合	符合	很同意	一般	一般	很符合	很符合	很符合	很符合	符合	符合	男	36~45	初中及以下	2~3次
119	不同意	很不同意	不同意	很不符合	不符合	不符合	不同意	不同意	不符合	很不符合	不符合	不符合	不符合	很不符合	不符合	男	26~35	高中/中专	1次
120	不同意	很不同意	很不同意	很不符合	不符合	很不符合	不同意	不同意	不符合	很不符合	很不符合	不符合	不符合	很不符合	很不符合	男	26~35	高中/中专	2~3次
121	一般	很同意	同意	符合	很符合	很符合	同意	很同意	一般	一般	很符合	符合	很符合	一般	符合	女	36~45	研究生及以上	2~3次
122	不同意	很不同意	很不同意	很不符合	不符合	不符合	不同意	不同意	不符合	很不符合	不符合	不符合	不符合	很不符合	很不符合	男	36~45	高中/中专	2~3次
123	同意	同意	一般	一般	一般	很符合	很同意	一般	符合	符合	符合	很符合	一般	一般	很符合	男	26~35	研究生及以上	2~3次
124	很同意	一般	很同意	很符合	符合	很符合	同意	一般	符合	符合	很符合	一般	符合	符合	很符合	女	36~45	高中/中专	2~3次
125	同意	一般	一般	很符合	符合	一般	同意	一般	很符合	符合	很符合	一般	很符合	一般	很符合	男	25岁以下	初中及以下	4~5次
126	很同意	同意	一般	很符合	符合	很符合	同意	很同意	很符合	一般	符合	一般	一般	很符合	符合	女	26~35	大学专科	4~5次
127	一般	很同意	很同意	很符合	很符合	很符合	很同意	很同意	一般	符合	符合	符合	符合	很符合	很符合	女	46~55	高中/中专	1次
128	同意	同意	同意	一般	很符合	符合	很同意	很同意	很符合	符合	符合	很符合	一般	符合	符合	女	26~35	大学本科	4~5次
129	同意	很同意	一般	符合	符合	符合	同意	很同意	一般	一般	很符合	符合	一般	很符合	很符合	女	46~55	高中/中专	2~3次
130	一般	一般	很同意	符合	很符合	一般	很同意	一般	一般	符合	符合	一般	符合	符合	很符合	男	55以上	研究生及以上	4~5次
131	同意	很同意	同意	一般	很符合	很符合	很同意	一般	符合	符合	很符合	符合	很符合	符合	符合	男	46~55	高中/中专	2~3次
132	很同意	很同意	同意	符合	符合	一般	同意	很同意	很符合	一般	很符合	符合	很符合	很符合	符合	男	26~35	初中及以下	1次
133	很同意	同意	很同意	很符合	很符合	很符合	很同意	很同意	符合	一般	符合	一般	符合	一般	符合	男	36~45	高中/中专	4~5次
134	一般	很同意	很同意	符合	符合	一般	很同意	很同意	很符合	符合	很符合	很符合	符合	一般	符合	男	55以上	大学本科	2~3次
135	很同意	同意	很同意	很符合	符合	很符合	同意	同意	很符合	很符合	很符合	一般	符合	符合	符合	女	26~35	大学专科	1次
136	同意	一般	同意	很符合	符合	符合	很同意	很同意	很符合	一般	很符合	很符合	很符合	很符合	很符合	男	55以上	研究生及以上	1次
137	很同意	一般	很同意	一般	符合	一般	很同意	同意	符合	很符合	很符合	很符合	符合	符合	符合	女	26~35	初中及以下	1次
138	同意	一般	很同意	很符合	很符合	很符合	同意	同意	很符合	一般	很符合	符合	符合	符合	符合	男	25岁以下	初中及以下	1次
139	很同意	很同意	同意	符合	符合	符合	很同意	同意	很符合	一般	很符合	一般	符合	一般	很符合	男	46~55	大学专科	2~3次
140	很同意	很同意	很同意	符合	符合	符合	很同意	同意	符合	一般	很符合	符合	很符合	一般	很符合	男	26~35	大学专科	1次
141	很同意	同意	很同意	一般	很符合	很符合	同意	同意	符合	很符合	很符合	符合	很符合	一般	很符合	男	46~55	初中及以下	2~3次
142	很同意	一般	很同意	符合	很符合	符合	同意	同意	很符合	符合	符合	符合	很符合	很符合	符合	男	36~45	大学本科	1次
143	同意	同意	很同意	一般	很符合	符合	很同意	很同意	很符合	符合	符合	符合	很符合	很符合	很符合	女	26~35	高中/中专	1次
144	同意	一般	同意	很符合	很符合	一般	同意	很同意	很符合	很符合	符合	很符合	符合	符合	符合	男	46~55	初中及以下	1次
145	很同意	很同意	很同意	很符合	符合	一般	很同意	同意	很符合	很符合	很符合	符合	符合	符合	很符合	男	36~45	高中/中专	1次
146	同意	一般	同意	很符合	符合	一般	很同意	同意	符合	很符合	符合	一般	很符合	一般	符合	女	46~55	大学专科	1次
147	同意	同意	很同意	一般	符合	很符合	很同意	同意	很符合	符合	符合	很符合	符合	一般	符合	男	26~35	大学专科	2~3次
148	很同意	很同意	同意	一般	很符合	很符合	同意	同意	符合	符合	符合	很符合	符合	符合	符合	女	26~35	大学专科	2~3次
149	同意	一般	很同意	符合	很符合	很符合	很同意	同意	很符合	一般	很符合	符合	很符合	很符合	很符合	男	26~35	高中/中专	2~3次
150	同意	一般	同意	很符合	符合	符合	同意	同意	符合	一般	很符合	符合	很符合	很符合	很符合	女	55以上	大学专科	1次
151	很同意	一般	很同意	一般	符合	符合	同意	很同意	很符合	很符合	很符合	很符合	符合	符合	符合	女	55以上	大学专科	2~3次
152	很同意	很同意	很同意	符合	很符合	符合	同意	很同意	符合	一般	符合	一般	符合	符合	符合	男	25岁以下	大学本科	2~3次
153	同意	一般	很同意	符合	符合	一般	同意	很同意	很符合	很符合	符合	符合	很符合	符合	很符合	男	26~35	大学本科	2~3次
154	同意	同意	同意	一般	符合	一般	同意	同意	符合	很符合	符合	符合	很符合	很符合	符合	女	46~55	高中/中专	2~3次
155	很同意	同意	同意	一般	符合	一般	同意	很同意	很符合	一般	很符合	符合	很符合	一般	很符合	女	25岁以下	初中及以下	1次
156	很同意	一般	很同意	很符合	很符合	一般	很同意	同意	很符合	符合	很符合	一般	符合	符合	符合	女	46~55	大学专科	2~3次
157	同意	一般	同意	很符合	很符合	符合	很同意	很同意	符合	符合	很符合	一般	很符合	符合	符合	男	26~35	大学专科	1次
158	同意	很同意	同意	符合	很符合	一般	很同意	同意	很符合	很符合	很符合	一般	很符合	一般	符合	男	26~35	大学专科	2~3次
159	很同意	很同意	同意	很符合	符合	一般	很同意	同意	符合	很符合	很符合	符合	符合	很符合	符合	男	36~45	大学专科	2~3次
160	同意	同意	同意	符合	符合	很符合	同意	同意	很符合	很符合	很符合	符合	很符合	符合	符合	女	25岁以下	大学专科	2~3次
161	很同意	同意	同意	很符合	很符合	一般	很同意	同意	符合	符合	符合	一般	符合	符合	符合	男	25岁以下	高中/中专	1次
162	同意	一般	很同意	一般	符合	符合	很同意	很同意	很符合	很符合	很符合	很符合	很符合	很符合	符合	男	25岁以下	大学本科	2~3次
163	很同意	一般	很同意	很符合	很符合	很符合	同意	同意	很符合	符合	符合	很符合	很符合	一般	很符合	女	25岁以下	初中及以下	1次
164	同意	一般	很同意	符合	很符合	很符合	很同意	同意	很符合	符合	符合	符合	很符合	符合	很符合	女	36~45	高中/中专	2~3次
165	同意	同意	同意	符合	很符合	很符合	同意	同意	符合	符合	很符合	符合	很符合	很符合	很符合	男	36~45	大学专科	2~3次
166	同意	同意	同意	符合	很符合	很符合	很同意	同意	很符合	很符合	很符合	一般	很符合	符合	很符合	男	36~45	大学专科	2~3次
167	很同意	一般	同意	一般	很符合	很符合	很同意	同意	符合	符合	符合	很符合	很符合	一般	符合	男	36~45	大学本科	2~3次
168	同意	很同意	同意	很符合	很符合	很符合	很同意	很同意	符合	很符合	符合	一般	很符合	一般	很符合	男	25岁以下	大学专科	2~3次
169	同意	很同意	同意	很符合	符合	一般	很同意	很同意	符合	很符合	很符合	符合	符合	很符合	符合	女	55以上	高中/中专	1次
170	很同意	同意	同意	符合	符合	一般	同意	同意	很符合	很符合	符合	符合	符合	符合	符合	女	25岁以下	高中/中专	1次
171	很同意	很同意	同意	符合	符合	一般	同意	同意	很符合	符合	很符合	符合	很符合	很符合	符合	男	25岁以下	高中/中专	1次
172	很同意	很同意	很同意	一般	很符合	符合	同意	很同意	符合	很符合	很符合	符合	符合	很符合	很符合	男	25岁以下	大学本科	1次
173	很同意	同意	很同意	一般	很符合	符合	同意	同意	符合	很符合	符合	符合	符合	符合	很符合	男	25岁以下	大学本科	2~3次
174	同意	同意	同意	符合	很符合	很符合	很同意	很同意	很符合	符合	符合	很符合	很符合	符合	很符合	男	55以上	大学本科	1次
175	很同意	同意	同意	很符合	符合	一般	同意	同意	符合	很符合	很符合	符合	很符合	很符合	很符合	男	26~35	大学本科	1次
176	很同意	很同意	同意	符合	很符合	一般	同意	很同意	很符合	符合	很符合	符合	符合	很符合	很符合	女	46~55	高中/中专	2~3次
177	很同意	很同意	同意	符合	符合	符合	同意	同意	很符合	符合	很符合	很符合	很符合	符合	很符合	男	26~35	大学本科	1次
178	同意	很同意	很同意	符合	很符合	很符合	很同意	很同意	符合	符合	很符合	很符合	符合	很符合	符合	女	25岁以下	高中/中专	2~3次
179	同意	同意	很同意	符合	很符合	一般	同意	很同意	很符合	很符合	很符合	符合	很符合	很符合	很符合	女	46~55	大学本科	2~3次
180	很同意	很同意	同意	一般	很符合	很符合	同意	很同意	很符合	符合	符合	很符合	很符合	很符合	符合	男	25岁以下	高中/中专	2~3次
181	同意	很同意	很同意	一般	符合	符合	同意	同意	很符合	符合	符合	符合	很符合	符合	很符合	男	26~35	大学专科	2~3次
182	同意	很同意	很同意	符合	符合	一般	同意	很同意	符合	很符合	很符合	符合	符合	很符合	很符合	女	46~55	大学专科	1次
183	很同意	同意	很同意	很符合	符合	一般	很同意	同意	很符合	符合	很符合	符合	很符合	符合	很符合	女	26~35	大学本科	1次
184	同意	同意	很同意	一般	很符合	符合	很同意	很同意	符合	很符合	很符合	很符合	符合	符合	很符合	男	46~55	大学本科	2~3次
185	很同意	同意	很同意	很符合	很符合	符合	很同意	同意	很符合	符合	符合	很符合	符合	很符合	符合	男	46~55	大学专科	2~3次
186	同意	同意	很同意	很符合	很符合	一般	很同意	同意	很符合	很符合	很符合	符合	符合	很符合	很符合	男	25岁以下	高中/中专	2~3次
187	很同意	同意	很同意	符合	符合	符合	同意	同意	符合	符合	很符合	很符合	符合	很符合	符合	男	46~55	高中/中专	2~3次
188	同意	很同意	同意	很符合	符合	符合	很同意	同意	很符合	很符合	符合	符合	很符合	很符合	很符合	女	25岁以下	大学本科	1次
189	同意	很同意	很同意	很符合	符合	一般	同意	很同意	很符合	很符合	符合	符合	符合	很符合	符合	女	25岁以下	大学本科	1次
190	同意	同意	同意	符合	符合	符合	很同意	很同意	符合	很符合	很符合	很符合	很符合	很符合	符合	男	36~45	大学本科	2~3次
191	很同意	很同意	同意	很符合	符合	一般	同意	很同意	符合	很符合	很符合	符合	很符合	符合	很符合	女	26~35	大学本科	2~3次
192	很同意	很同意	很同意	很符合	很符合	很符合	同意	很同意	符合	很符合	很符合	很符合	很符合	符合	很符合	女	36~45	大学本科	2~3次
193	同意	很同意	同意	很符合	符合	一般	同意	很同意	很符合	符合	很符合	符合	很符合	很符合	很符合	男	46~55	大学本科	1次
194	很同意	同意	同意	很符合	很符合	符合	很同意	同意	符合	很符合	符合	符合	符合	符合	符合	男	36~45	大学本科	2~3次
195	同意	同意	同意	很符合	很符合	符合	同意	很同意	很符合	符合	很符合	符合	符合	很符合	符合	男	36~45	大学专科	2~3次
196	同意	同意	同意	很符合	很符合	符合	同意	很同意	符合	符合	符合	符合	符合	很符合	很符合	男	26~35	大学本科	1次
197	同意	同意	很同意	符合	符合	很符合	同意	同意	符合	很符合	符合	符合	很符合	符合	很符合	女	25岁以下	高中/中专	2~3次
198	同意	同意	同意	符合	符合	很符合	很同意	同意	符合	符合	符合	很符合	很符合	符合	符合	男	46~55	大学本科	2~3次
199	同意	同意	很同意	符合	符合	很符合	很同意	很同意	符合	很符合	符合	符合	很符合	很符合	很符合	男	36~45	大学专科	1次
200	很同意	同意	很同意	很符合	符合	符合	很同意	很同意	符合	很符合	很符合	很符合	很符合	很符合	符合	男	26~35	高中/中专	2~3次
201	同意	很同意	同意	很符合	符合	符合	同意	同意	很符合	符合	符合	符合	符合	很符合	符合	女	46~55	大学专科	2~3次
202	同意	很同意	同意	很符合	符合	符合	很同意	很同意	符合	符合	很符合	符合	很符合	符合	符合	男	26~35	大学本科	1次
203	很同意	很同意	同意	符合	很符合	符合	同意	很同意	符合	符合	很符合	符合	符合	很符合	很符合	男	46~55	大学专科	1次
204	很同意	同意	很同意	符合	符合	很符合	同意	同意	很符合	符合	符合	符合	很符合	符合	符合	女	46~55	大学本科	1次
205	同意	同意	很同意	很符合	符合	很符合	很同意	同意	符合	符合	符合	符合	符合	很符合	符合	男	46~55	高中/中专	1次
206	很同意	很同意	很同意	符合	很符合	符合	很同意	同意	符合	符合	很符合	符合	符合	很符合	符合	男	46~55	大学专科	1次
207	很同意	同意	很同意	很符合	符合	符合	同意	同意	符合	很符合	符合	符合	符合	很符合	符合	女	46~55	大学本科	1次
208	同意	很同意	很同意	符合	很符合	符合	同意	很同意	符合	符合	符合	符合	很符合	符合	符合	女	46~55	大学专科	1次
209	同意	很同意	同意	符合	符合	符合	同意	同意	很符合	很符合	很符合	很符合	很符合	符合	很符合	女	46~55	高中/中专	1次
210	很同意	很同意	同意	很符合	很符合	很符合	同意	很同意	很符合	符合	符合	符合	很符合	符合	很符合	男	36~45	大学专科	1次
211	同意	很同意	很同意	很符合	很符合	很符合	很同意	同意	符合	很符合	符合	很符合	符合	很符合	很符合	女	36~45	大学专科	1次
212	很同意	很同意	很同意	符合	很符合	符合	很同意	很同意	很符合	符合	很符合	很符合	很符合	符合	符合	男	46~55	大学专科	1次
213	很同意	很同意	很同意	很符合	符合	很符合	同意	很同意	符合	很符合	符合	符合	很符合	符合	很符合	女	46~55	大学专科	1次
214	同意	很同意	很同意	很符合	符合	很符合	很同意	同意	很符合	很符合	符合	符合	符合	很符合	很符合	女	26~35	高中/中专	1次
215	很同意	很同意	很同意	很符合	很符合	很符合	同意	同意	符合	符合	很符合	很符合	很符合	很符合	很符合	女	46~55	高中/中专	1次
216	同意	很同意	很同意	很符合	符合	很符合	很同意	同意	符合	很符合	很符合	很符合	符合	符合	很符合	男	36~45	大学专科	1次
217	同意	很同意	很同意	符合	符合	符合	很同意	很同意	很符合	符合	符合	符合	符合	很符合	很符合	女	26~35	大学专科	1次
218	很同意	很同意	同意	符合	很符合	符合	很同意	同意	很符合	符合	符合	符合	符合	符合	很符合	男	36~45	高中/中专	1次
219	很同意	很同意	同意	符合	符合	符合	同意	同意	符合	符合	符合	符合	符合	符合	很符合	女	26~35	高中/中专	1次
220	同意	很同意	很同意	很符合	很符合	符合	同意	同意	符合	符合	符合	符合	符合	符合	符合	男	36~45	大学专科	1次
221	很同意	很同意	同意	符合	很符合	符合	很同意	很同意	很符合	很符合	很符合	很符合	很符合	很符合	符合	男	26~35	高中/中专	1次
222	同意	很同意	很同意	很符合	符合	符合	同意	同意	符合	符合	很符合	符合	符合	符合	符合	女	46~55	高中/中专	1次
223	同意	很同意	同意	符合	很符合	符合	同意	同意	很符合	符合	很符合	符合	很符合	很符合	符合	女	26~35	高中/中专	1次
224	同意	很同意	很同意	符合	符合	符合	很同意	很同意	符合	符合	符合	很符合	很符合	符合	很符合	男	36~45	高中/中专	1次
225	同意	很同意	很同意	很符合	符合	符合	很同意	很同意	符合	很符合	很符合	符合	很符合	符合	很符合	女	36~45	大学专科	1次
226	很同意	很同意	很同意	符合	很符合	很符合	很同意	很同意	很符合	很符合	符合	符合	很符合	符合	符合	男	46~55	大学专科	1次
227	同意	很同意	很同意	很符合	很符合	符合	同意	同意	符合	符合	符合	符合	符合	很符合	符合	男	46~55	高中/中专	1次
228	很同意	很同意	很同意	符合	符合	符合	同意	同意	符合	很符合	很符合	符合	很符合	符合	很符合	女	26~35	高中/中专	1次
229	同意	很同意	同意	符合	符合	符合	很同意	很同意	符合	符合	符合	符合	符合	很符合	符合	男	36~45	大学专科	1次
230	很同意	很同意	很同意	很符合	很符合	很符合	同意	同意	符合	很符合	符合	很符合	很符合	符合	符合	女	36~45	大学专科	1次
231	同意	很同意	同意	很符合	符合	符合	同意	同意	很符合	很符合	符合	很符合	很符合	很符合	很符合	男	36~45	大学专科	1次
232	很同意	很同意	同意	很符合	很符合	很符合	很同意	同意	符合	很符合	符合	符合	很符合	很符合	很符合	女	46~55	高中/中专	1次
233	同意	很同意	同意	很符合	很符合	符合	很同意	同意	很符合	很符合	很符合	很符合	很符合	很符合	符合	男	36~45	大学专科	1次
234	很同意	很同意	很同意	符合	符合	很符合	很同意	很同意	很符合	很符合	符合	符合	很符合	很符合	很符合	男	26~35	高中/中专	1次
235	很同意	很同意	很同意	符合	很符合	很符合	同意	同意	很符合	很符合	符合	很符合	很符合	很符合	很符合	男	36~45	高中/中专	1次
236	同意	很同意	同意	符合	符合	很符合	很同意	同意	很符合	符合	符合	很符合	符合	很符合	符合	女	26~35	高中/中专	1次
237	同意	很同意	很同意	很符合	很符合	很符合	很同意	同意	符合	符合	符合	符合	很符合	很符合	符合	男	26~35	大学专科	1次
238	很同意	很同意	很同意	很符合	很符合	很符合	同意	很同意	符合	很符合	符合	很符合	很符合	符合	很符合	女	46~55	高中/中专	1次
239	很同意	很同意	同意	很符合	符合	很符合	同意	很同意	符合	很符合	符合	很符合	符合	很符合	符合	女	36~45	大学专科	1次
240	同意	很同意	同意	很符合	符合	很符合	同意	同意	很符合	符合	符合	符合	很符合	符合	很符合	男	26~35	大学专科	1次
241	很同意	很同意	同意	很符合	很符合	很符合	同意	很同意	很符合	很符合	符合	符合	很符合	很符合	符合	女	46~55	高中/中专	1次
242	很同意	很同意	很同意	很符合	很符合	很符合	同意	同意	符合	很符合	符合	符合	很符合	符合	符合	女	46~55	高中/中专	1次
243	同意	很同意	同意	很符合	符合	很符合	同意	同意	符合	很符合	符合	符合	符合	符合	符合	男	46~55	高中/中专	1次
244	同意	很同意	同意	很符合	符合	很符合	很同意	同意	符合	很符合	符合	符合	符合	很符合	符合	女	46~55	大学专科	1次
245	同意	很同意	同意	很符合	符合	很符合	同意	同意	很符合	很符合	符合	符合	符合	符合	符合	女	36~45	高中/中专	1次
246	同意	很同意	同意	很符合	符合	很符合	很同意	同意	符合	很符合	符合	符合	符合	很符合	很符合	女	46~55	大学专科	1次
247	同意	很同意	同意	很符合	符合	很符合	同意	同意	符合	符合	符合	符合	符合	符合	符合	男	36~45	大学专科	1次
248	同意	很同意	同意	很符合	符合	很符合	很同意	同意	符合	很符合	符合	很符合	符合	很符合	符合	女	26~35	高中/中专	1次
249	同意	很同意	同意	很符合	符合	很符合	同意	同意	符合	很符合	符合	符合	符合	很符合	很符合	男	26~35	高中/中专	1次
250	同意	很同意	同意	很符合	很符合	很符合	很同意	同意	符合	很符合	符合	很符合	符合	符合	很符合	女	26~35	大学专科	1次
251	同意	很同意	同意	很符合	很符合	很符合	很同意	同意	符合	很符合	符合	很符合	符合	符合	符合	男	46~55	大学专科	1次
252	同意	很同意	同意	很符合	符合	很符合	同意	同意	符合	很符合	符合	很符合	符合	符合	很符合	女	36~45	大学专科	1次
253	同意	很同意	同意	很符合	符合	很符合	很同意	同意	很符合	很符合	符合	很符合	符合	很符合	很符合	女	36~45	大学专科	1次
254	同意	很同意	同意	很符合	符合	很符合	很同意	同意	符合	符合	符合	很符合	符合	符合	很符合	女	36~45	高中/中专	1次
255	同意	很同意	同意	很符合	符合	很符合	同意	同意	符合	符合	符合	很符合	符合	很符合	很符合	女	26~35	大学专科	1次
256	同意	很同意	同意	很符合	符合	很符合	很同意	同意	符合	符合	符合	很符合	符合	很符合	很符合	男	36~45	高中/中专	1次
257	同意	很同意	同意	很符合	符合	很符合	同意	同意	符合	符合	符合	很符合	符合	很符合	很符合	女	36~45	高中/中专	1次
258	同意	很同意	同意	很符合	符合	很符合	同意	同意	符合	符合	符合	很符合	符合	很符合	符合	男	36~45	大学专科	1次
259	同意	很同意	同意	很符合	符合	很符合	同意	同意	符合	符合	符合	很符合	符合	符合	很符合	女	36~45	高中/中专	1次
260	同意	很同意	同意	很符合	符合	很符合	同意	同意	符合	符合	符合	很符合	符合	符合	符合	男	26~35	高中/中专	1次
261	同意	很同意	同意	很符合	符合	很符合	同意	同意	符合	符合	符合	很符合	符合	很符合	符合	女	26~35	高中/中专	1次
262	同意	很同意	同意	很符合	符合	很符合	同意	同意	符合	符合	符合	很符合	符合	很符合	符合	女	36~45	高中/中专	1次
263	同意	很同意	同意	很符合	符合	很符合	同意	同意	符合	符合	符合	很符合	符合	很符合	符合	女	26~35	高中/中专	1次
264	同意	很同意	同意	很符合	符合	很符合	同意	同意	符合	符合	符合	很符合	符合	很符合	符合	女	26~35	大学专科	1次
265	同意	很同意	同意	很符合	符合	很符合	同意	同意	符合	符合	符合	很符合	符合	很符合	符合	女	26~35	高中/中专	1次
266	同意	很同意	同意	很符合	符合	很符合	同意	同意	符合	符合	符合	很符合	符合	很符合	符合	女	36~45	高中/中专	1次
267	同意	很同意	同意	很符合	符合	很符合	同意	同意	符合	符合	符合	很符合	符合	很符合	符合	女	36~45	高中/中专	1次
268	很同意	很同意	很同意	很符合	很符合	很符合	很同意	很同意	很符合	很符合	很符合	符合	很符合	很符合	很符合	女	25岁以下	大学本科	5次以上
269	一般	很同意	很同意	很符合	很符合	符合	同意	很同意	符合	很符合	很符合	符合	很符合	很符合	符合	女	55以上	初中及以下	1次
270	同意	很同意	同意	很符合	很符合	符合	同意	同意	很符合	符合	很符合	符合	很符合	符合	符合	女	55以上	初中及以下	1次
271	同意	很同意	同意	符合	符合	符合	同意	很同意	符合	一般	符合	很符合	很符合	很符合	很符合	女	55以上	高中/中专	1次
272	一般	一般	很不同意	一般	很不符合	不符合	很不同意	不同意	很不符合	很不符合	一般	不符合	很不符合	很不符合	一般	男	55以上	研究生及以上	2~3次
273	不同意	不同意	不同意	很不符合	很不符合	不符合	不同意	很不同意	很不符合	不符合	不符合	很不符合	很不符合	不符合	很不符合	男	55以上	初中及以下	2~3次
274	很同意	同意	同意	很符合	很符合	很符合	同意	同意	符合	很符合	符合	符合	符合	符合	符合	男	55以上	初中及以下	4~5次
275	同意	同意	同意	符合	很符合	很符合	同意	很同意	很符合	符合	很符合	很符合	符合	符合	符合	女	55以上	初中及以下	5次以上
276	同意	同意	同意	很符合	符合	符合	同意	一般	很符合	很符合	符合	符合	很符合	很符合	很符合	女	55以上	大学专科	1次
277	同意	同意	同意	很符合	符合	符合	同意	很同意	符合	符合	符合	符合	很符合	很符合	符合	女	55以上	大学专科	2~3次
278	同意	很同意	一般	符合	一般	符合	同意	很同意	符合	很符合	一般	符合	符合	符合	很符合	男	55以上	大学本科	2~3次
279	一般	很同意	同意	符合	符合	很符合	很同意	很同意	符合	符合	符合	符合	符合	很符合	符合	男	55以上	初中及以下	2~3次
280	很同意	很同意	同意	符合	很符合	很符合	很同意	很同意	很符合	符合	符合	符合	很符合	很符合	很符合	男	55以上	大学本科	1次
281	很同意	同意	很同意	符合	很符合	符合	同意	同意	符合	符合	符合	一般	符合	符合	符合	女	55以上	高中/中专	2~3次
282	同意	很同意	很同意	很符合	很符合	一般	同意	很同意	符合	符合	符合	一般	一般	很符合	符合	女	55以上	大学专科	1次
283	同意	同意	很同意	很符合	一般	很符合	很同意	同意	很符合	符合	符合	很符合	很符合	很符合	很符合	女	55以上	初中及以下	4~5次
284	很同意	很同意	同意	很符合	符合	很符合	同意	同意	一般	很符合	符合	符合	一般	符合	很符合	男	55以上	大学专科	4~5次
285	同意	同意	一般	很符合	很符合	很符合	很同意	同意	符合	一般	很符合	符合	很符合	很符合	很符合	女	55以上	高中/中专	4~5次
286	很不同意	很不同意	不同意	不符合	一般	很不符合	很不同意	很不同意	不符合	不符合	很不符合	不符合	不符合	很不符合	不符合	男	55以上	大学专科	4~5次
287	很同意	同意	很同意	很符合	很符合	符合	很同意	很同意	符合	很符合	符合	符合	很符合	很符合	符合	男	55以上	大学本科	1次
288	很同意	很同意	同意	很符合	很符合	符合	很同意	很同意	符合	很符合	很符合	符合	很符合	很符合	很符合	女	55以上	初中及以下	2~3次
289	同意	很同意	同意	很符合	符合	符合	很同意	很同意	符合	很符合	一般	很符合	符合	很符合	符合	男	55以上	大学专科	4~5次
290	同意	很同意	很同意	符合	符合	符合	很同意	很同意	很符合	很符合	很符合	很符合	很符合	符合	符合	男	55以上	高中/中专	5次以上
291	很不同意	不同意	不同意	很不符合	很不符合	不符合	不同意	很不同意	不符合	很不符合	很不符合	不符合	很不符合	很不符合	很不符合	女	55以上	高中/中专	4~5次
292	同意	很同意	很同意	符合	很符合	符合	很同意	同意	符合	符合	符合	很符合	很符合	一般	很符合	男	55以上	大学专科	2~3次
293	很不同意	很不同意	不同意	不符合	一般	不符合	很不同意	不同意	很不符合	很不符合	很不符合	很不符合	很不符合	很不符合	一般	女	55以上	初中及以下	5次以上
294	很同意	同意	很同意	很符合	符合	一般	很同意	很同意	符合	很符合	很符合	符合	符合	符合	一般	女	55以上	大学本科	2~3次
295	同意	很同意	很同意	很符合	很符合	符合	同意	很同意	符合	符合	一般	符合	符合	符合	很符合	女	55以上	初中及以下	2~3次
296	不同意	很不同意	不同意	很不符合	一般	很不符合	很不同意	很不同意	不符合	不符合	不符合	很不符合	很不符合	不符合	很不符合	男	55以上	高中/中专	4~5次
297	同意	同意	很同意	很符合	符合	符合	同意	同意	符合	很符合	很符合	很符合	符合	很符合	符合	男	55以上	初中及以下	5次以上
298	很同意	很同意	很同意	很符合	符合	符合	同意	同意	很符合	符合	很符合	符合	符合	符合	符合	男	55以上	初中及以下	2~3次
299	同意	很同意	很同意	很符合	符合	很符合	同意	同意	符合	符合	很符合	很符合	符合	符合	很符合	女	55以上	高中/中专	2~3次
300	同意	很同意	同意	一般	一般	很符合	同意	很同意	很符合	符合	很符合	很符合	很符合	很符合	符合	男	55以上	大学专科	5次以上
301	不同意	很不同意	很不同意	很不符合	很不符合	不符合	很不同意	一般	不符合	不符合	不符合	不符合	不符合	不符合	不符合	女	55以上	初中及以下	1次
302	很不同意	不同意	很不同意	不符合	不符合	很不符合	不同意	很不同意	很不符合	不符合	很不符合	很不符合	不符合	很不符合	不符合	女	55以上	初中及以下	4~5次
303	很同意	很同意	很同意	很符合	符合	很符合	很同意	同意	很符合	符合	很符合	符合	很符合	符合	符合	女	55以上	高中/中专	2~3次
304	很同意	同意	同意	很符合	符合	符合	很同意	同意	符合	很符合	很符合	很符合	一般	符合	符合	女	55以上	研究生及以上	5次以上
305	同意	同意	同意	符合	一般	很符合	很同意	同意	很符合	很符合	符合	符合	很符合	很符合	符合	女	55以上	初中及以下	1次
306	很不同意	很不同意	很不同意	一般	很不符合	很不符合	很不同意	不同意	很不符合	一般	不符合	一般	不符合	不符合	不符合	男	55以上	初中及以下	2~3次
307	同意	同意	很同意	一般	很符合	符合	同意	同意	一般	很符合	很符合	很符合	符合	符合	一般	男	55以上	高中/中专	4~5次
308	同意	同意	一般	很符合	很符合	很符合	很同意	同意	很符合	很符合	很符合	很符合	很符合	很符合	符合	女	55以上	大学专科	4~5次
309	很同意	很同意	同意	很符合	符合	一般	很同意	同意	符合	很符合	符合	很符合	很符合	一般	符合	男	55以上	高中/中专	1次
310	很同意	很同意	很同意	符合	符合	符合	很同意	很同意	很符合	符合	符合	很符合	符合	很符合	符合	女	55以上	大学专科	1次
311	很同意	同意	很同意	很符合	很符合	符合	很同意	同意	很符合	很符合	很符合	很符合	很符合	符合	很符合	男	55以上	高中/中专	4~5次
312	同意	一般	很同意	符合	很符合	一般	很同意	同意	很符合	符合	很符合	很符合	一般	符合	很符合	女	55以上	大学本科	2~3次
