# Supplementary material for: Research on the driving mechanism of tourists’ ecological protection behavior in intangible cultural heritage sites
Source: Front Psychol. 2024 Dec 19;15:1514482. doi: 10.3389/fpsyg.2024.1514482 (PMC11718519; doi:10.3389/fpsyg.2024.1514482)
Supplement: Supplementary file 2 [file Data_Sheet_1.xlsx]

## Sheet: Translated Data
Serial Number	1. My ecological protection behavior at intangible cultural heritage sites is necessary	2. My ecological protection behavior at intangible cultural heritage sites is meaningful	3. My ecological protection behavior at intangible cultural heritage sites is valuable	4. Important people to me support my ecological protection at intangible cultural heritage sites	5. Important people to me think I should engage in ecological protection at intangible cultural heritage sites	6. Important people to me suggest that I engage in ecological protection at intangible cultural heritage sites	7. I have an obligation to protect the ecology at intangible cultural heritage sites	8. I have a responsibility to protect the ecology at intangible cultural heritage sites	9. I would feel guilty if I didn’t protect the ecology while visiting intangible cultural heritage sites	10. As long as I am willing, I can easily engage in ecological protection at intangible cultural heritage sites	11. As long as I am willing, I am fully capable of engaging in ecological protection at intangible cultural heritage sites	12. As long as I am willing, I have enough time to engage in ecological protection at intangible cultural heritage sites	13. I would sacrifice my comfort to protect the ecology at intangible cultural heritage sites	14. I would sacrifice my time to protect the ecology at intangible cultural heritage sites	15. I will take action to protect the ecology at intangible cultural heritage sites	16. Your gender	17. Your age group	18. Your educational level	19. Number of visits to the targeted intangible cultural heritage site
1	Strongly Agree	Strongly Agree	Strongly Agree	Neutral	Agree	Neutral	Strongly Agree	Neutral	Agree	Neutral	Neutral	Neutral	Agree	Neutral	Strongly Agree	Female	26~35	Postgraduate or above	2-3 times
2	Agree	Agree	Agree	Agree	Agree	Agree	Agree	Agree	Agree	Neutral	Neutral	Neutral	Neutral	Neutral	Agree	Male	26~35	Postgraduate or above	2-3 times
3	Strongly Agree	Agree	Strongly Agree	Strongly Agree	Agree	Strongly Agree	Strongly Agree	Strongly Agree	Agree	Agree	Agree	Strongly Agree	Strongly Agree	Neutral	Strongly Agree	Male	26~35	Postgraduate or above	2-3 times
4	Strongly Agree	Strongly Agree	Strongly Agree	Neutral	Neutral	Neutral	Strongly Agree	Strongly Agree	Agree	Agree	Neutral	Neutral	Agree	Agree	Agree	Male	26~35	Bachelor’s Degree	2-3 times
5	Strongly Agree	Strongly Agree	Strongly Agree	Strongly Agree	Strongly Agree	Strongly Agree	Strongly Agree	Strongly Agree	Agree	Strongly Agree	Strongly Agree	Strongly Agree	Agree	Agree	Strongly Agree	Female	36~45	Postgraduate or above	More than 5 times
6	Strongly Agree	Strongly Agree	Strongly Agree	Strongly Agree	Strongly Agree	Strongly Agree	Strongly Agree	Strongly Agree	Strongly Agree	Strongly Agree	Strongly Agree	Strongly Agree	Strongly Agree	Strongly Agree	Strongly Agree	Female	36~45	Associate's Degree	4-5 times
7	Strongly Agree	Strongly Agree	Strongly Agree	Strongly Agree	Strongly Agree	Strongly Agree	Strongly Agree	Strongly Agree	Neutral	Strongly Agree	Neutral	Neutral	Strongly Agree	Agree	Agree	Male	36~45	High School/Vocational	More than 5 times
8	Strongly Agree	Strongly Agree	Strongly Agree	Strongly Agree	Strongly Agree	Strongly Agree	Strongly Agree	Strongly Agree	Strongly Agree	Agree	Agree	Strongly Agree	Strongly Agree	Strongly Agree	Strongly Agree	Male	26~35	Postgraduate or above	More than 5 times
9	Strongly Agree	Strongly Agree	Strongly Agree	Strongly Agree	Strongly Agree	Strongly Agree	Strongly Agree	Strongly Agree	Strongly Agree	Strongly Agree	Strongly Agree	Strongly Agree	Strongly Agree	Strongly Agree	Strongly Agree	Male	26~35	Bachelor’s Degree	2-3 times
10	Strongly Agree	Strongly Agree	Strongly Agree	Strongly Agree	Strongly Agree	Strongly Agree	Strongly Agree	Strongly Agree	Strongly Agree	Strongly Agree	Strongly Agree	Strongly Agree	Strongly Agree	Strongly Agree	Strongly Agree	Male	26~35	Bachelor’s Degree	2-3 times
11	Strongly Agree	Strongly Agree	Strongly Agree	Strongly Agree	Strongly Agree	Strongly Agree	Strongly Agree	Strongly Agree	Strongly Agree	Agree	Agree	Neutral	Agree	Agree	Strongly Agree	Male	26~35	Bachelor’s Degree	2-3 times
12	Strongly Agree	Strongly Agree	Strongly Agree	Agree	Agree	Agree	Agree	Agree	Neutral	Neutral	Agree	Agree	Neutral	Neutral	Agree	Female	46~55	High School/Vocational	2-3 times
13	Strongly Agree	Strongly Agree	Strongly Agree	Agree	Agree	Agree	Strongly Agree	Strongly Agree	Strongly Agree	Neutral	Neutral	Neutral	Neutral	Neutral	Neutral	Female	26~35	Postgraduate or above	2-3 times
14	Strongly Agree	Strongly Agree	Strongly Agree	Strongly Agree	Strongly Agree	Strongly Agree	Strongly Agree	Strongly Agree	Strongly Agree	Agree	Agree	Neutral	Strongly Agree	Agree	Strongly Agree	Female	26~35	Bachelor’s Degree	More than 5 times
15	Strongly Agree	Strongly Agree	Strongly Agree	Strongly Agree	Strongly Agree	Strongly Agree	Strongly Agree	Strongly Agree	Strongly Agree	Strongly Agree	Strongly Agree	Strongly Agree	Strongly Agree	Strongly Agree	Strongly Agree	Male	26~35	Postgraduate or above	More than 5 times
16	Strongly Agree	Neutral	Agree	Neutral	Neutral	Neutral	Neutral	Neutral	Agree	Agree	Neutral	Agree	Strongly Agree	Neutral	Agree	Male	46~55	High School/Vocational	2-3 times
17	Neutral	Agree	Strongly Agree	Agree	Neutral	Neutral	Agree	Agree	Neutral	Agree	Neutral	Neutral	Neutral	Neutral	Neutral	Male	26~35	High School/Vocational	More than 5 times
18	Neutral	Neutral	Strongly Disagree	Disagree	Disagree	Disagree	Neutral	Neutral	Neutral	Disagree	Disagree	Strongly Disagree	Neutral	Strongly Disagree	Disagree	Female	46~55	Postgraduate or above	4-5 times
19	Disagree	Neutral	Disagree	Strongly Disagree	Neutral	Strongly Disagree	Disagree	Neutral	Neutral	Disagree	Neutral	Neutral	Strongly Disagree	Neutral	Disagree	Female	55 and above	High School/Vocational	More than 5 times
20	Neutral	Agree	Strongly Agree	Agree	Agree	Agree	Neutral	Agree	Strongly Agree	Agree	Neutral	Strongly Agree	Agree	Neutral	Neutral	Male	Under 25	Associate's Degree	2-3 times
21	Strongly Disagree	Neutral	Disagree	Disagree	Neutral	Strongly Disagree	Disagree	Strongly Disagree	Disagree	Disagree	Disagree	Disagree	Strongly Disagree	Strongly Disagree	Disagree	Female	36~45	High School/Vocational	4-5 times
22	Strongly Disagree	Disagree	Strongly Disagree	Neutral	Disagree	Neutral	Strongly Disagree	Disagree	Disagree	Disagree	Disagree	Strongly Disagree	Neutral	Strongly Disagree	Neutral	Male	55 and above	Associate's Degree	1 time
23	Strongly Disagree	Neutral	Strongly Disagree	Strongly Disagree	Disagree	Neutral	Disagree	Disagree	Neutral	Strongly Disagree	Strongly Disagree	Neutral	Strongly Disagree	Neutral	Disagree	Male	55 and above	High School/Vocational	1 time
24	Neutral	Neutral	Neutral	Strongly Disagree	Neutral	Strongly Disagree	Strongly Disagree	Strongly Disagree	Strongly Disagree	Strongly Disagree	Strongly Disagree	Neutral	Disagree	Disagree	Neutral	Male	46~55	High School/Vocational	4-5 times
25	Strongly Disagree	Neutral	Strongly Disagree	Neutral	Disagree	Neutral	Neutral	Disagree	Strongly Disagree	Neutral	Neutral	Disagree	Neutral	Neutral	Disagree	Male	Under 25	Bachelor’s Degree	4-5 times
26	Strongly Agree	Agree	Neutral	Agree	Agree	Strongly Agree	Agree	Agree	Agree	Neutral	Strongly Agree	Agree	Neutral	Neutral	Neutral	Female	Under 25	Postgraduate or above	More than 5 times
27	Agree	Neutral	Strongly Agree	Neutral	Strongly Agree	Strongly Agree	Neutral	Neutral	Strongly Agree	Agree	Agree	Agree	Neutral	Strongly Agree	Strongly Agree	Female	36~45	Associate's Degree	4-5 times
28	Agree	Agree	Strongly Agree	Agree	Agree	Strongly Agree	Agree	Agree	Agree	Neutral	Neutral	Neutral	Neutral	Strongly Agree	Neutral	Female	Under 25	Postgraduate or above	4-5 times
29	Strongly Agree	Neutral	Neutral	Strongly Agree	Agree	Agree	Strongly Agree	Strongly Agree	Neutral	Agree	Neutral	Neutral	Strongly Agree	Agree	Neutral	Female	46~55	Associate's Degree	4-5 times
30	Neutral	Strongly Disagree	Disagree	Strongly Disagree	Neutral	Disagree	Neutral	Disagree	Neutral	Neutral	Strongly Disagree	Disagree	Disagree	Disagree	Disagree	Female	46~55	Associate's Degree	4-5 times
31	Disagree	Strongly Disagree	Disagree	Disagree	Neutral	Neutral	Neutral	Disagree	Strongly Disagree	Neutral	Disagree	Disagree	Strongly Disagree	Strongly Disagree	Disagree	Female	55 and above	Bachelor’s Degree	1 time
32	Neutral	Strongly Agree	Neutral	Agree	Agree	Agree	Strongly Agree	Agree	Strongly Agree	Agree	Neutral	Neutral	Agree	Strongly Agree	Neutral	Female	46~55	Postgraduate or above	2-3 times
33	Neutral	Neutral	Agree	Neutral	Neutral	Agree	Neutral	Agree	Neutral	Agree	Agree	Neutral	Neutral	Neutral	Strongly Agree	Female	46~55	Associate's Degree	2-3 times
34	Neutral	Agree	Strongly Agree	Agree	Strongly Agree	Agree	Neutral	Neutral	Neutral	Agree	Agree	Strongly Agree	Agree	Neutral	Agree	Female	26~35	Middle School or below	1 time
35	Strongly Agree	Agree	Strongly Agree	Strongly Agree	Neutral	Strongly Agree	Neutral	Neutral	Neutral	Agree	Neutral	Neutral	Agree	Strongly Agree	Agree	Male	26~35	High School/Vocational	2-3 times
36	Strongly Disagree	Neutral	Strongly Disagree	Disagree	Disagree	Disagree	Neutral	Neutral	Disagree	Neutral	Neutral	Neutral	Disagree	Neutral	Disagree	Male	46~55	Associate's Degree	2-3 times
37	Neutral	Disagree	Neutral	Disagree	Strongly Disagree	Disagree	Strongly Disagree	Disagree	Neutral	Strongly Disagree	Strongly Disagree	Neutral	Disagree	Disagree	Disagree	Female	26~35	Bachelor’s Degree	2-3 times
38	Strongly Disagree	Neutral	Disagree	Disagree	Strongly Disagree	Neutral	Disagree	Strongly Disagree	Strongly Disagree	Neutral	Strongly Disagree	Neutral	Strongly Disagree	Neutral	Strongly Disagree	Male	Under 25	Associate's Degree	4-5 times
39	Strongly Disagree	Neutral	Disagree	Strongly Disagree	Disagree	Neutral	Disagree	Strongly Disagree	Neutral	Neutral	Neutral	Strongly Disagree	Strongly Disagree	Disagree	Disagree	Female	Under 25	Middle School or below	2-3 times
40	Disagree	Strongly Disagree	Strongly Disagree	Disagree	Strongly Disagree	Neutral	Neutral	Neutral	Strongly Disagree	Disagree	Neutral	Disagree	Strongly Disagree	Strongly Disagree	Strongly Disagree	Male	36~45	High School/Vocational	1 time
41	Agree	Strongly Agree	Agree	Agree	Agree	Agree	Neutral	Neutral	Agree	Agree	Strongly Agree	Neutral	Agree	Strongly Agree	Neutral	Female	46~55	Associate's Degree	1 time
42	Strongly Disagree	Strongly Disagree	Neutral	Disagree	Neutral	Disagree	Strongly Disagree	Strongly Disagree	Strongly Disagree	Disagree	Neutral	Strongly Disagree	Neutral	Disagree	Neutral	Female	46~55	Bachelor’s Degree	1 time
43	Strongly Agree	Strongly Agree	Neutral	Strongly Agree	Strongly Agree	Agree	Neutral	Strongly Agree	Agree	Agree	Neutral	Agree	Agree	Neutral	Strongly Agree	Female	55 and above	Bachelor’s Degree	More than 5 times
44	Strongly Agree	Agree	Neutral	Agree	Strongly Agree	Agree	Neutral	Strongly Agree	Strongly Agree	Neutral	Strongly Agree	Strongly Agree	Neutral	Strongly Agree	Neutral	Male	46~55	Middle School or below	2-3 times
45	Agree	Neutral	Agree	Strongly Agree	Strongly Agree	Neutral	Strongly Agree	Neutral	Strongly Agree	Neutral	Neutral	Strongly Agree	Agree	Agree	Strongly Agree	Female	46~55	Middle School or below	2-3 times
46	Agree	Strongly Agree	Agree	Neutral	Strongly Agree	Strongly Agree	Agree	Strongly Agree	Strongly Agree	Strongly Agree	Neutral	Neutral	Agree	Agree	Agree	Male	36~45	Middle School or below	4-5 times
47	Neutral	Agree	Strongly Agree	Strongly Agree	Agree	Agree	Agree	Strongly Agree	Strongly Agree	Neutral	Agree	Strongly Agree	Agree	Neutral	Neutral	Female	26~35	Middle School or below	2-3 times
48	Neutral	Neutral	Strongly Agree	Strongly Agree	Strongly Agree	Strongly Agree	Neutral	Strongly Agree	Neutral	Agree	Agree	Agree	Neutral	Agree	Agree	Male	36~45	High School/Vocational	2-3 times
49	Strongly Disagree	Strongly Disagree	Strongly Disagree	Disagree	Strongly Disagree	Strongly Disagree	Strongly Disagree	Disagree	Disagree	Strongly Disagree	Disagree	Neutral	Disagree	Neutral	Disagree	Female	26~35	Bachelor’s Degree	1 time
50	Strongly Disagree	Disagree	Neutral	Disagree	Strongly Disagree	Disagree	Disagree	Disagree	Strongly Disagree	Neutral	Disagree	Strongly Disagree	Neutral	Strongly Disagree	Disagree	Female	36~45	Middle School or below	2-3 times
51	Strongly Agree	Strongly Agree	Agree	Neutral	Strongly Agree	Neutral	Neutral	Strongly Agree	Agree	Strongly Agree	Neutral	Neutral	Neutral	Agree	Strongly Agree	Male	55 and above	Associate's Degree	4-5 times
52	Strongly Disagree	Strongly Disagree	Disagree	Strongly Disagree	Strongly Disagree	Strongly Disagree	Disagree	Disagree	Strongly Disagree	Neutral	Strongly Disagree	Disagree	Strongly Disagree	Disagree	Strongly Disagree	Male	36~45	Associate's Degree	2-3 times
53	Agree	Strongly Agree	Strongly Agree	Strongly Agree	Neutral	Agree	Agree	Agree	Agree	Neutral	Agree	Agree	Strongly Agree	Neutral	Agree	Male	26~35	Associate's Degree	More than 5 times
54	Strongly Agree	Neutral	Neutral	Neutral	Neutral	Agree	Agree	Agree	Agree	Strongly Agree	Agree	Strongly Agree	Strongly Agree	Neutral	Strongly Agree	Male	Under 25	Postgraduate or above	1 time
55	Strongly Disagree	Strongly Disagree	Disagree	Strongly Disagree	Strongly Disagree	Neutral	Disagree	Strongly Disagree	Disagree	Disagree	Disagree	Neutral	Disagree	Strongly Disagree	Strongly Disagree	Male	26~35	Middle School or below	1 time
56	Strongly Agree	Agree	Strongly Agree	Strongly Agree	Neutral	Strongly Agree	Neutral	Neutral	Agree	Agree	Neutral	Neutral	Agree	Neutral	Strongly Agree	Female	Under 25	High School/Vocational	4-5 times
57	Strongly Disagree	Disagree	Disagree	Disagree	Disagree	Neutral	Strongly Disagree	Neutral	Strongly Disagree	Strongly Disagree	Disagree	Neutral	Strongly Disagree	Strongly Disagree	Strongly Disagree	Male	46~55	Associate's Degree	1 time
58	Strongly Disagree	Strongly Disagree	Disagree	Disagree	Strongly Disagree	Neutral	Strongly Disagree	Strongly Disagree	Disagree	Disagree	Strongly Disagree	Disagree	Disagree	Neutral	Neutral	Male	46~55	Middle School or below	1 time
59	Agree	Strongly Agree	Agree	Strongly Agree	Agree	Agree	Agree	Neutral	Agree	Agree	Strongly Agree	Neutral	Strongly Agree	Neutral	Neutral	Male	55 and above	Associate's Degree	4-5 times
60	Strongly Agree	Strongly Agree	Neutral	Strongly Agree	Agree	Strongly Agree	Neutral	Neutral	Neutral	Neutral	Neutral	Neutral	Agree	Agree	Neutral	Female	Under 25	Middle School or below	4-5 times
61	Strongly Disagree	Strongly Disagree	Strongly Disagree	Disagree	Strongly Disagree	Strongly Disagree	Disagree	Neutral	Strongly Disagree	Strongly Disagree	Disagree	Neutral	Strongly Disagree	Disagree	Strongly Disagree	Female	36~45	High School/Vocational	1 time
62	Strongly Disagree	Strongly Disagree	Disagree	Strongly Disagree	Strongly Disagree	Strongly Disagree	Disagree	Strongly Disagree	Disagree	Strongly Disagree	Disagree	Disagree	Disagree	Neutral	Neutral	Male	46~55	High School/Vocational	1 time
63	Strongly Disagree	Disagree	Strongly Disagree	Neutral	Disagree	Strongly Disagree	Disagree	Strongly Disagree	Strongly Disagree	Disagree	Strongly Disagree	Disagree	Strongly Disagree	Disagree	Strongly Disagree	Female	Under 25	Bachelor’s Degree	2-3 times
64	Neutral	Strongly Disagree	Disagree	Disagree	Strongly Disagree	Disagree	Strongly Disagree	Strongly Disagree	Disagree	Strongly Disagree	Disagree	Strongly Disagree	Strongly Disagree	Disagree	Neutral	Male	46~55	Middle School or below	1 time
65	Strongly Disagree	Strongly Disagree	Neutral	Neutral	Strongly Disagree	Neutral	Disagree	Disagree	Strongly Disagree	Disagree	Disagree	Strongly Disagree	Disagree	Disagree	Disagree	Female	36~45	High School/Vocational	2-3 times
66	Disagree	Strongly Disagree	Strongly Disagree	Strongly Disagree	Disagree	Strongly Disagree	Disagree	Strongly Disagree	Disagree	Disagree	Strongly Disagree	Strongly Disagree	Strongly Disagree	Strongly Disagree	Disagree	Male	Under 25	Middle School or below	1 time
67	Neutral	Agree	Agree	Agree	Neutral	Strongly Agree	Strongly Agree	Agree	Strongly Agree	Agree	Agree	Strongly Agree	Strongly Agree	Neutral	Neutral	Male	26~35	Bachelor’s Degree	More than 5 times
68	Neutral	Agree	Strongly Agree	Agree	Neutral	Strongly Agree	Agree	Strongly Agree	Strongly Agree	Agree	Strongly Agree	Neutral	Agree	Neutral	Agree	Female	Under 25	Bachelor’s Degree	4-5 times
69	Disagree	Strongly Disagree	Strongly Disagree	Strongly Disagree	Disagree	Disagree	Strongly Disagree	Disagree	Strongly Disagree	Disagree	Strongly Disagree	Disagree	Strongly Disagree	Disagree	Disagree	Male	36~45	Bachelor’s Degree	2-3 times
70	Agree	Agree	Strongly Agree	Neutral	Neutral	Neutral	Neutral	Strongly Agree	Neutral	Strongly Agree	Strongly Agree	Strongly Agree	Agree	Neutral	Strongly Agree	Female	36~45	High School/Vocational	More than 5 times
71	Neutral	Strongly Agree	Agree	Neutral	Neutral	Strongly Agree	Strongly Agree	Strongly Agree	Neutral	Neutral	Neutral	Strongly Agree	Strongly Agree	Strongly Agree	Agree	Male	46~55	High School/Vocational	1 time
72	Neutral	Agree	Strongly Agree	Neutral	Neutral	Strongly Agree	Strongly Agree	Neutral	Strongly Agree	Strongly Agree	Neutral	Strongly Agree	Neutral	Neutral	Neutral	Male	55 and above	Associate's Degree	1 time
73	Strongly Disagree	Disagree	Disagree	Neutral	Strongly Disagree	Strongly Disagree	Strongly Disagree	Disagree	Strongly Disagree	Disagree	Disagree	Strongly Disagree	Disagree	Neutral	Strongly Disagree	Female	Under 25	Bachelor’s Degree	2-3 times
74	Strongly Agree	Neutral	Neutral	Strongly Agree	Agree	Strongly Agree	Neutral	Agree	Strongly Agree	Strongly Agree	Agree	Strongly Agree	Agree	Neutral	Strongly Agree	Male	36~45	Bachelor’s Degree	More than 5 times
75	Strongly Disagree	Disagree	Strongly Disagree	Neutral	Disagree	Disagree	Strongly Disagree	Strongly Disagree	Strongly Disagree	Disagree	Disagree	Strongly Disagree	Strongly Disagree	Neutral	Disagree	Female	46~55	Associate's Degree	1 time
76	Agree	Agree	Agree	Strongly Agree	Strongly Agree	Neutral	Neutral	Strongly Agree	Agree	Agree	Agree	Agree	Agree	Agree	Neutral	Male	26~35	Postgraduate or above	1 time
77	Strongly Disagree	Disagree	Strongly Disagree	Disagree	Strongly Disagree	Strongly Disagree	Disagree	Strongly Disagree	Disagree	Strongly Disagree	Disagree	Strongly Disagree	Disagree	Strongly Disagree	Strongly Disagree	Male	46~55	Associate's Degree	2-3 times
78	Strongly Agree	Neutral	Neutral	Agree	Strongly Agree	Neutral	Strongly Agree	Agree	Agree	Strongly Agree	Neutral	Neutral	Neutral	Neutral	Agree	Female	55 and above	High School/Vocational	2-3 times
79	Strongly Disagree	Strongly Disagree	Disagree	Strongly Disagree	Disagree	Strongly Disagree	Strongly Disagree	Strongly Disagree	Strongly Disagree	Disagree	Disagree	Disagree	Disagree	Strongly Disagree	Disagree	Male	26~35	Associate's Degree	1 time
80	Neutral	Neutral	Agree	Agree	Strongly Agree	Agree	Agree	Strongly Agree	Neutral	Strongly Agree	Strongly Agree	Strongly Agree	Agree	Agree	Neutral	Female	26~35	Bachelor’s Degree	2-3 times
81	Disagree	Disagree	Disagree	Strongly Disagree	Strongly Disagree	Disagree	Strongly Disagree	Disagree	Strongly Disagree	Disagree	Strongly Disagree	Strongly Disagree	Strongly Disagree	Strongly Disagree	Strongly Disagree	Female	46~55	Associate's Degree	1 time
82	Disagree	Disagree	Disagree	Strongly Disagree	Disagree	Disagree	Disagree	Strongly Disagree	Strongly Disagree	Disagree	Strongly Disagree	Disagree	Strongly Disagree	Disagree	Disagree	Male	26~35	Associate's Degree	2-3 times
83	Strongly Agree	Agree	Neutral	Neutral	Neutral	Strongly Agree	Neutral	Neutral	Neutral	Neutral	Neutral	Neutral	Neutral	Agree	Agree	Male	55 and above	Middle School or below	1 time
84	Neutral	Agree	Agree	Agree	Neutral	Strongly Agree	Neutral	Neutral	Agree	Agree	Strongly Agree	Agree	Agree	Strongly Agree	Neutral	Male	26~35	Bachelor’s Degree	More than 5 times
85	Disagree	Disagree	Strongly Disagree	Strongly Disagree	Disagree	Disagree	Strongly Disagree	Strongly Disagree	Strongly Disagree	Disagree	Disagree	Strongly Disagree	Strongly Disagree	Strongly Disagree	Disagree	Female	36~45	High School/Vocational	2-3 times
86	Disagree	Disagree	Disagree	Neutral	Strongly Disagree	Strongly Disagree	Strongly Disagree	Disagree	Disagree	Strongly Disagree	Strongly Disagree	Strongly Disagree	Strongly Disagree	Strongly Disagree	Strongly Disagree	Male	36~45	High School/Vocational	1 time
87	Neutral	Agree	Strongly Agree	Agree	Neutral	Agree	Agree	Agree	Agree	Neutral	Strongly Agree	Strongly Agree	Strongly Agree	Strongly Agree	Agree	Male	46~55	Bachelor’s Degree	4-5 times
88	Strongly Agree	Strongly Agree	Agree	Neutral	Neutral	Neutral	Strongly Agree	Agree	Neutral	Agree	Neutral	Neutral	Agree	Neutral	Agree	Female	36~45	High School/Vocational	2-3 times
89	Disagree	Disagree	Disagree	Disagree	Disagree	Disagree	Strongly Disagree	Disagree	Disagree	Strongly Disagree	Disagree	Disagree	Strongly Disagree	Disagree	Disagree	Female	36~45	Bachelor’s Degree	1 time
90	Strongly Agree	Strongly Agree	Neutral	Neutral	Strongly Agree	Strongly Agree	Strongly Agree	Agree	Agree	Strongly Agree	Strongly Agree	Strongly Agree	Neutral	Strongly Agree	Neutral	Female	Under 25	Middle School or below	4-5 times
91	Disagree	Disagree	Disagree	Neutral	Disagree	Strongly Disagree	Strongly Disagree	Disagree	Disagree	Strongly Disagree	Disagree	Strongly Disagree	Disagree	Disagree	Strongly Disagree	Male	36~45	Bachelor’s Degree	1 time
92	Strongly Agree	Strongly Agree	Neutral	Strongly Agree	Neutral	Neutral	Neutral	Neutral	Strongly Agree	Agree	Agree	Agree	Strongly Agree	Neutral	Agree	Male	36~45	Postgraduate or above	1 time
93	Disagree	Strongly Disagree	Strongly Disagree	Strongly Disagree	Disagree	Strongly Disagree	Disagree	Disagree	Strongly Disagree	Disagree	Disagree	Strongly Disagree	Disagree	Disagree	Strongly Disagree	Female	46~55	High School/Vocational	1 time
94	Agree	Agree	Neutral	Neutral	Agree	Agree	Strongly Agree	Strongly Agree	Agree	Neutral	Strongly Agree	Agree	Agree	Strongly Agree	Agree	Male	Under 25	Postgraduate or above	2-3 times
95	Disagree	Strongly Disagree	Strongly Disagree	Neutral	Strongly Disagree	Disagree	Disagree	Strongly Disagree	Disagree	Disagree	Strongly Disagree	Disagree	Strongly Disagree	Disagree	Strongly Disagree	Female	26~35	High School/Vocational	1 time
96	Strongly Agree	Strongly Agree	Agree	Agree	Agree	Neutral	Strongly Agree	Agree	Neutral	Neutral	Neutral	Neutral	Agree	Neutral	Strongly Agree	Female	36~45	Middle School or below	More than 5 times
97	Agree	Strongly Agree	Strongly Agree	Strongly Agree	Agree	Agree	Neutral	Strongly Agree	Strongly Agree	Strongly Agree	Strongly Agree	Agree	Neutral	Agree	Neutral	Female	55 and above	Middle School or below	2-3 times
98	Neutral	Agree	Agree	Strongly Agree	Agree	Strongly Agree	Neutral	Strongly Agree	Strongly Agree	Strongly Agree	Strongly Agree	Agree	Neutral	Agree	Agree	Male	55 and above	High School/Vocational	4-5 times
99	Disagree	Strongly Disagree	Strongly Disagree	Strongly Disagree	Disagree	Disagree	Disagree	Disagree	Disagree	Disagree	Disagree	Strongly Disagree	Disagree	Disagree	Disagree	Female	26~35	Associate's Degree	1 time
100	Strongly Agree	Neutral	Agree	Strongly Agree	Agree	Neutral	Strongly Agree	Strongly Agree	Strongly Agree	Neutral	Agree	Agree	Neutral	Strongly Agree	Strongly Agree	Female	55 and above	Bachelor’s Degree	2-3 times
101	Disagree	Strongly Disagree	Disagree	Strongly Disagree	Strongly Disagree	Strongly Disagree	Disagree	Disagree	Disagree	Strongly Disagree	Disagree	Strongly Disagree	Disagree	Strongly Disagree	Strongly Disagree	Female	26~35	Associate's Degree	1 time
102	Disagree	Strongly Disagree	Disagree	Strongly Disagree	Strongly Disagree	Strongly Disagree	Strongly Disagree	Disagree	Disagree	Disagree	Strongly Disagree	Disagree	Disagree	Disagree	Disagree	Male	Under 25	High School/Vocational	1 time
103	Strongly Agree	Strongly Agree	Agree	Neutral	Neutral	Strongly Agree	Strongly Agree	Neutral	Neutral	Neutral	Agree	Neutral	Strongly Agree	Agree	Agree	Female	55 and above	Bachelor’s Degree	2-3 times
104	Disagree	Disagree	Strongly Disagree	Neutral	Disagree	Strongly Disagree	Strongly Disagree	Disagree	Strongly Disagree	Disagree	Strongly Disagree	Strongly Disagree	Disagree	Strongly Disagree	Disagree	Female	26~35	Associate's Degree	1 time
105	Neutral	Agree	Neutral	Strongly Agree	Neutral	Strongly Agree	Agree	Agree	Neutral	Agree	Strongly Agree	Agree	Neutral	Agree	Neutral	Female	46~55	Middle School or below	More than 5 times
106	Agree	Agree	Neutral	Neutral	Agree	Strongly Agree	Agree	Agree	Strongly Agree	Strongly Agree	Agree	Strongly Agree	Agree	Agree	Neutral	Female	Under 25	Associate's Degree	4-5 times
107	Strongly Agree	Neutral	Agree	Strongly Agree	Agree	Agree	Strongly Agree	Neutral	Agree	Neutral	Strongly Agree	Neutral	Strongly Agree	Neutral	Agree	Female	55 and above	High School/Vocational	4-5 times
108	Disagree	Strongly Disagree	Disagree	Strongly Disagree	Disagree	Strongly Disagree	Disagree	Disagree	Disagree	Strongly Disagree	Disagree	Disagree	Disagree	Strongly Disagree	Strongly Disagree	Female	46~55	Associate's Degree	2-3 times
109	Disagree	Strongly Disagree	Strongly Disagree	Strongly Disagree	Disagree	Strongly Disagree	Disagree	Disagree	Disagree	Strongly Disagree	Disagree	Disagree	Disagree	Strongly Disagree	Strongly Disagree	Male	26~35	High School/Vocational	1 time
110	Agree	Agree	Neutral	Strongly Agree	Strongly Agree	Agree	Strongly Agree	Neutral	Strongly Agree	Strongly Agree	Agree	Neutral	Strongly Agree	Neutral	Agree	Male	46~55	Bachelor’s Degree	4-5 times
111	Agree	Agree	Neutral	Neutral	Strongly Agree	Agree	Agree	Strongly Agree	Strongly Agree	Neutral	Neutral	Strongly Agree	Agree	Agree	Agree	Male	26~35	Bachelor’s Degree	1 time
112	Disagree	Strongly Disagree	Strongly Disagree	Strongly Disagree	Disagree	Disagree	Disagree	Disagree	Disagree	Strongly Disagree	Disagree	Disagree	Disagree	Disagree	Strongly Disagree	Female	36~45	High School/Vocational	1 time
113	Neutral	Strongly Agree	Agree	Neutral	Neutral	Neutral	Agree	Agree	Neutral	Agree	Strongly Agree	Neutral	Agree	Neutral	Neutral	Female	55 and above	Bachelor’s Degree	1 time
114	Disagree	Strongly Disagree	Disagree	Strongly Disagree	Disagree	Strongly Disagree	Disagree	Disagree	Disagree	Strongly Disagree	Strongly Disagree	Disagree	Disagree	Strongly Disagree	Disagree	Female	26~35	High School/Vocational	2-3 times
115	Strongly Agree	Strongly Agree	Neutral	Neutral	Neutral	Neutral	Strongly Agree	Strongly Agree	Agree	Neutral	Strongly Agree	Strongly Agree	Strongly Agree	Strongly Agree	Strongly Agree	Female	55 and above	Middle School or below	2-3 times
116	Neutral	Agree	Strongly Agree	Strongly Agree	Strongly Agree	Strongly Agree	Strongly Agree	Neutral	Strongly Agree	Agree	Strongly Agree	Strongly Agree	Neutral	Agree	Agree	Male	Under 25	Bachelor’s Degree	4-5 times
117	Disagree	Strongly Disagree	Disagree	Strongly Disagree	Disagree	Strongly Disagree	Disagree	Disagree	Disagree	Strongly Disagree	Strongly Disagree	Disagree	Disagree	Strongly Disagree	Strongly Disagree	Male	26~35	High School/Vocational	2-3 times
118	Agree	Agree	Strongly Agree	Strongly Agree	Agree	Agree	Strongly Agree	Neutral	Neutral	Strongly Agree	Strongly Agree	Strongly Agree	Strongly Agree	Agree	Agree	Male	36~45	Middle School or below	2-3 times
119	Disagree	Strongly Disagree	Disagree	Strongly Disagree	Disagree	Disagree	Disagree	Disagree	Disagree	Strongly Disagree	Disagree	Disagree	Disagree	Strongly Disagree	Disagree	Male	26~35	High School/Vocational	1 time
120	Disagree	Strongly Disagree	Strongly Disagree	Strongly Disagree	Disagree	Strongly Disagree	Disagree	Disagree	Disagree	Strongly Disagree	Strongly Disagree	Disagree	Disagree	Strongly Disagree	Strongly Disagree	Male	26~35	High School/Vocational	2-3 times
121	Neutral	Strongly Agree	Agree	Agree	Strongly Agree	Strongly Agree	Agree	Strongly Agree	Neutral	Neutral	Strongly Agree	Agree	Strongly Agree	Neutral	Agree	Female	36~45	Postgraduate or above	2-3 times
122	Disagree	Strongly Disagree	Strongly Disagree	Strongly Disagree	Disagree	Disagree	Disagree	Disagree	Disagree	Strongly Disagree	Disagree	Disagree	Disagree	Strongly Disagree	Strongly Disagree	Male	36~45	High School/Vocational	2-3 times
123	Agree	Agree	Neutral	Neutral	Neutral	Strongly Agree	Strongly Agree	Neutral	Agree	Agree	Agree	Strongly Agree	Neutral	Neutral	Strongly Agree	Male	26~35	Postgraduate or above	2-3 times
124	Strongly Agree	Neutral	Strongly Agree	Strongly Agree	Agree	Strongly Agree	Agree	Neutral	Agree	Agree	Strongly Agree	Neutral	Agree	Agree	Strongly Agree	Female	36~45	High School/Vocational	2-3 times
125	Agree	Neutral	Neutral	Strongly Agree	Agree	Neutral	Agree	Neutral	Strongly Agree	Agree	Strongly Agree	Neutral	Strongly Agree	Neutral	Strongly Agree	Male	Under 25	Middle School or below	4-5 times
126	Strongly Agree	Agree	Neutral	Strongly Agree	Agree	Strongly Agree	Agree	Strongly Agree	Strongly Agree	Neutral	Agree	Neutral	Neutral	Strongly Agree	Agree	Female	26~35	Associate's Degree	4-5 times
127	Neutral	Strongly Agree	Strongly Agree	Strongly Agree	Strongly Agree	Strongly Agree	Strongly Agree	Strongly Agree	Neutral	Agree	Agree	Agree	Agree	Strongly Agree	Strongly Agree	Female	46~55	High School/Vocational	1 time
128	Agree	Agree	Agree	Neutral	Strongly Agree	Agree	Strongly Agree	Strongly Agree	Strongly Agree	Agree	Agree	Strongly Agree	Neutral	Agree	Agree	Female	26~35	Bachelor’s Degree	4-5 times
129	Agree	Strongly Agree	Neutral	Agree	Agree	Agree	Agree	Strongly Agree	Neutral	Neutral	Strongly Agree	Agree	Neutral	Strongly Agree	Strongly Agree	Female	46~55	High School/Vocational	2-3 times
130	Neutral	Neutral	Strongly Agree	Agree	Strongly Agree	Neutral	Strongly Agree	Neutral	Neutral	Agree	Agree	Neutral	Agree	Agree	Strongly Agree	Male	55 and above	Postgraduate or above	4-5 times
131	Agree	Strongly Agree	Agree	Neutral	Strongly Agree	Strongly Agree	Strongly Agree	Neutral	Agree	Agree	Strongly Agree	Agree	Strongly Agree	Agree	Agree	Male	46~55	High School/Vocational	2-3 times
132	Strongly Agree	Strongly Agree	Agree	Agree	Agree	Neutral	Agree	Strongly Agree	Strongly Agree	Neutral	Strongly Agree	Agree	Strongly Agree	Strongly Agree	Agree	Male	26~35	Middle School or below	1 time
133	Strongly Agree	Agree	Strongly Agree	Strongly Agree	Strongly Agree	Strongly Agree	Strongly Agree	Strongly Agree	Agree	Neutral	Agree	Neutral	Agree	Neutral	Agree	Male	36~45	High School/Vocational	4-5 times
134	Neutral	Strongly Agree	Strongly Agree	Agree	Agree	Neutral	Strongly Agree	Strongly Agree	Strongly Agree	Agree	Strongly Agree	Strongly Agree	Agree	Neutral	Agree	Male	55 and above	Bachelor’s Degree	2-3 times
135	Strongly Agree	Agree	Strongly Agree	Strongly Agree	Agree	Strongly Agree	Agree	Agree	Strongly Agree	Strongly Agree	Strongly Agree	Neutral	Agree	Agree	Agree	Female	26~35	Associate's Degree	1 time
136	Agree	Neutral	Agree	Strongly Agree	Agree	Agree	Strongly Agree	Strongly Agree	Strongly Agree	Neutral	Strongly Agree	Strongly Agree	Strongly Agree	Strongly Agree	Strongly Agree	Male	55 and above	Postgraduate or above	1 time
137	Strongly Agree	Neutral	Strongly Agree	Neutral	Agree	Neutral	Strongly Agree	Agree	Agree	Strongly Agree	Strongly Agree	Strongly Agree	Agree	Agree	Agree	Female	26~35	Middle School or below	1 time
138	Agree	Neutral	Strongly Agree	Strongly Agree	Strongly Agree	Strongly Agree	Agree	Agree	Strongly Agree	Neutral	Strongly Agree	Agree	Agree	Agree	Agree	Male	Under 25	Middle School or below	1 time
139	Strongly Agree	Strongly Agree	Agree	Agree	Agree	Agree	Strongly Agree	Agree	Strongly Agree	Neutral	Strongly Agree	Neutral	Agree	Neutral	Strongly Agree	Male	46~55	Associate's Degree	2-3 times
140	Strongly Agree	Strongly Agree	Strongly Agree	Agree	Agree	Agree	Strongly Agree	Agree	Agree	Neutral	Strongly Agree	Agree	Strongly Agree	Neutral	Strongly Agree	Male	26~35	Associate's Degree	1 time
141	Strongly Agree	Agree	Strongly Agree	Neutral	Strongly Agree	Strongly Agree	Agree	Agree	Agree	Strongly Agree	Strongly Agree	Agree	Strongly Agree	Neutral	Strongly Agree	Male	46~55	Middle School or below	2-3 times
142	Strongly Agree	Neutral	Strongly Agree	Agree	Strongly Agree	Agree	Agree	Agree	Strongly Agree	Agree	Agree	Agree	Strongly Agree	Strongly Agree	Agree	Male	36~45	Bachelor’s Degree	1 time
143	Agree	Agree	Strongly Agree	Neutral	Strongly Agree	Agree	Strongly Agree	Strongly Agree	Strongly Agree	Agree	Agree	Agree	Strongly Agree	Strongly Agree	Strongly Agree	Female	26~35	High School/Vocational	1 time
144	Agree	Neutral	Agree	Strongly Agree	Strongly Agree	Neutral	Agree	Strongly Agree	Strongly Agree	Strongly Agree	Agree	Strongly Agree	Agree	Agree	Agree	Male	46~55	Middle School or below	1 time
145	Strongly Agree	Strongly Agree	Strongly Agree	Strongly Agree	Agree	Neutral	Strongly Agree	Agree	Strongly Agree	Strongly Agree	Strongly Agree	Agree	Agree	Agree	Strongly Agree	Male	36~45	High School/Vocational	1 time
146	Agree	Neutral	Agree	Strongly Agree	Agree	Neutral	Strongly Agree	Agree	Agree	Strongly Agree	Agree	Neutral	Strongly Agree	Neutral	Agree	Female	46~55	Associate's Degree	1 time
147	Agree	Agree	Strongly Agree	Neutral	Agree	Strongly Agree	Strongly Agree	Agree	Strongly Agree	Agree	Agree	Strongly Agree	Agree	Neutral	Agree	Male	26~35	Associate's Degree	2-3 times
148	Strongly Agree	Strongly Agree	Agree	Neutral	Strongly Agree	Strongly Agree	Agree	Agree	Agree	Agree	Agree	Strongly Agree	Agree	Agree	Agree	Female	26~35	Associate's Degree	2-3 times
149	Agree	Neutral	Strongly Agree	Agree	Strongly Agree	Strongly Agree	Strongly Agree	Agree	Strongly Agree	Neutral	Strongly Agree	Agree	Strongly Agree	Strongly Agree	Strongly Agree	Male	26~35	High School/Vocational	2-3 times
150	Agree	Neutral	Agree	Strongly Agree	Agree	Agree	Agree	Agree	Agree	Neutral	Strongly Agree	Agree	Strongly Agree	Strongly Agree	Strongly Agree	Female	55 and above	Associate's Degree	1 time
151	Strongly Agree	Neutral	Strongly Agree	Neutral	Agree	Agree	Agree	Strongly Agree	Strongly Agree	Strongly Agree	Strongly Agree	Strongly Agree	Agree	Agree	Agree	Female	55 and above	Associate's Degree	2-3 times
152	Strongly Agree	Strongly Agree	Strongly Agree	Agree	Strongly Agree	Agree	Agree	Strongly Agree	Agree	Neutral	Agree	Neutral	Agree	Agree	Agree	Male	Under 25	Bachelor’s Degree	2-3 times
153	Agree	Neutral	Strongly Agree	Agree	Agree	Neutral	Agree	Strongly Agree	Strongly Agree	Strongly Agree	Agree	Agree	Strongly Agree	Agree	Strongly Agree	Male	26~35	Bachelor’s Degree	2-3 times
154	Agree	Agree	Agree	Neutral	Agree	Neutral	Agree	Agree	Agree	Strongly Agree	Agree	Agree	Strongly Agree	Strongly Agree	Agree	Female	46~55	High School/Vocational	2-3 times
155	Strongly Agree	Agree	Agree	Neutral	Agree	Neutral	Agree	Strongly Agree	Strongly Agree	Neutral	Strongly Agree	Agree	Strongly Agree	Neutral	Strongly Agree	Female	Under 25	Middle School or below	1 time
156	Strongly Agree	Neutral	Strongly Agree	Strongly Agree	Strongly Agree	Neutral	Strongly Agree	Agree	Strongly Agree	Agree	Strongly Agree	Neutral	Agree	Agree	Agree	Female	46~55	Associate's Degree	2-3 times
157	Agree	Neutral	Agree	Strongly Agree	Strongly Agree	Agree	Strongly Agree	Strongly Agree	Agree	Agree	Strongly Agree	Neutral	Strongly Agree	Agree	Agree	Male	26~35	Associate's Degree	1 time
158	Agree	Strongly Agree	Agree	Agree	Strongly Agree	Neutral	Strongly Agree	Agree	Strongly Agree	Strongly Agree	Strongly Agree	Neutral	Strongly Agree	Neutral	Agree	Male	26~35	Associate's Degree	2-3 times
159	Strongly Agree	Strongly Agree	Agree	Strongly Agree	Agree	Neutral	Strongly Agree	Agree	Agree	Strongly Agree	Strongly Agree	Agree	Agree	Strongly Agree	Agree	Male	36~45	Associate's Degree	2-3 times
160	Agree	Agree	Agree	Agree	Agree	Strongly Agree	Agree	Agree	Strongly Agree	Strongly Agree	Strongly Agree	Agree	Strongly Agree	Agree	Agree	Female	Under 25	Associate's Degree	2-3 times
161	Strongly Agree	Agree	Agree	Strongly Agree	Strongly Agree	Neutral	Strongly Agree	Agree	Agree	Agree	Agree	Neutral	Agree	Agree	Agree	Male	Under 25	High School/Vocational	1 time
162	Agree	Neutral	Strongly Agree	Neutral	Agree	Agree	Strongly Agree	Strongly Agree	Strongly Agree	Strongly Agree	Strongly Agree	Strongly Agree	Strongly Agree	Strongly Agree	Agree	Male	Under 25	Bachelor’s Degree	2-3 times
163	Strongly Agree	Neutral	Strongly Agree	Strongly Agree	Strongly Agree	Strongly Agree	Agree	Agree	Strongly Agree	Agree	Agree	Strongly Agree	Strongly Agree	Neutral	Strongly Agree	Female	Under 25	Middle School or below	1 time
164	Agree	Neutral	Strongly Agree	Agree	Strongly Agree	Strongly Agree	Strongly Agree	Agree	Strongly Agree	Agree	Agree	Agree	Strongly Agree	Agree	Strongly Agree	Female	36~45	High School/Vocational	2-3 times
165	Agree	Agree	Agree	Agree	Strongly Agree	Strongly Agree	Agree	Agree	Agree	Agree	Strongly Agree	Agree	Strongly Agree	Strongly Agree	Strongly Agree	Male	36~45	Associate's Degree	2-3 times
166	Agree	Agree	Agree	Agree	Strongly Agree	Strongly Agree	Strongly Agree	Agree	Strongly Agree	Strongly Agree	Strongly Agree	Neutral	Strongly Agree	Agree	Strongly Agree	Male	36~45	Associate's Degree	2-3 times
167	Strongly Agree	Neutral	Agree	Neutral	Strongly Agree	Strongly Agree	Strongly Agree	Agree	Agree	Agree	Agree	Strongly Agree	Strongly Agree	Neutral	Agree	Male	36~45	Bachelor’s Degree	2-3 times
168	Agree	Strongly Agree	Agree	Strongly Agree	Strongly Agree	Strongly Agree	Strongly Agree	Strongly Agree	Agree	Strongly Agree	Agree	Neutral	Strongly Agree	Neutral	Strongly Agree	Male	Under 25	Associate's Degree	2-3 times
169	Agree	Strongly Agree	Agree	Strongly Agree	Agree	Neutral	Strongly Agree	Strongly Agree	Agree	Strongly Agree	Strongly Agree	Agree	Agree	Strongly Agree	Agree	Female	55 and above	High School/Vocational	1 time
170	Strongly Agree	Agree	Agree	Agree	Agree	Neutral	Agree	Agree	Strongly Agree	Strongly Agree	Agree	Agree	Agree	Agree	Agree	Female	Under 25	High School/Vocational	1 time
171	Strongly Agree	Strongly Agree	Agree	Agree	Agree	Neutral	Agree	Agree	Strongly Agree	Agree	Strongly Agree	Agree	Strongly Agree	Strongly Agree	Agree	Male	Under 25	High School/Vocational	1 time
172	Strongly Agree	Strongly Agree	Strongly Agree	Neutral	Strongly Agree	Agree	Agree	Strongly Agree	Agree	Strongly Agree	Strongly Agree	Agree	Agree	Strongly Agree	Strongly Agree	Male	Under 25	Bachelor’s Degree	1 time
173	Strongly Agree	Agree	Strongly Agree	Neutral	Strongly Agree	Agree	Agree	Agree	Agree	Strongly Agree	Agree	Agree	Agree	Agree	Strongly Agree	Male	Under 25	Bachelor’s Degree	2-3 times
174	Agree	Agree	Agree	Agree	Strongly Agree	Strongly Agree	Strongly Agree	Strongly Agree	Strongly Agree	Agree	Agree	Strongly Agree	Strongly Agree	Agree	Strongly Agree	Male	55 and above	Bachelor’s Degree	1 time
175	Strongly Agree	Agree	Agree	Strongly Agree	Agree	Neutral	Agree	Agree	Agree	Strongly Agree	Strongly Agree	Agree	Strongly Agree	Strongly Agree	Strongly Agree	Male	26~35	Bachelor’s Degree	1 time
176	Strongly Agree	Strongly Agree	Agree	Agree	Strongly Agree	Neutral	Agree	Strongly Agree	Strongly Agree	Agree	Strongly Agree	Agree	Agree	Strongly Agree	Strongly Agree	Female	46~55	High School/Vocational	2-3 times
177	Strongly Agree	Strongly Agree	Agree	Agree	Agree	Agree	Agree	Agree	Strongly Agree	Agree	Strongly Agree	Strongly Agree	Strongly Agree	Agree	Strongly Agree	Male	26~35	Bachelor’s Degree	1 time
178	Agree	Strongly Agree	Strongly Agree	Agree	Strongly Agree	Strongly Agree	Strongly Agree	Strongly Agree	Agree	Agree	Strongly Agree	Strongly Agree	Agree	Strongly Agree	Agree	Female	Under 25	High School/Vocational	2-3 times
179	Agree	Agree	Strongly Agree	Agree	Strongly Agree	Neutral	Agree	Strongly Agree	Strongly Agree	Strongly Agree	Strongly Agree	Agree	Strongly Agree	Strongly Agree	Strongly Agree	Female	46~55	Bachelor’s Degree	2-3 times
180	Strongly Agree	Strongly Agree	Agree	Neutral	Strongly Agree	Strongly Agree	Agree	Strongly Agree	Strongly Agree	Agree	Agree	Strongly Agree	Strongly Agree	Strongly Agree	Agree	Male	Under 25	High School/Vocational	2-3 times
181	Agree	Strongly Agree	Strongly Agree	Neutral	Agree	Agree	Agree	Agree	Strongly Agree	Agree	Agree	Agree	Strongly Agree	Agree	Strongly Agree	Male	26~35	Associate's Degree	2-3 times
182	Agree	Strongly Agree	Strongly Agree	Agree	Agree	Neutral	Agree	Strongly Agree	Agree	Strongly Agree	Strongly Agree	Agree	Agree	Strongly Agree	Strongly Agree	Female	46~55	Associate's Degree	1 time
183	Strongly Agree	Agree	Strongly Agree	Strongly Agree	Agree	Neutral	Strongly Agree	Agree	Strongly Agree	Agree	Strongly Agree	Agree	Strongly Agree	Agree	Strongly Agree	Female	26~35	Bachelor’s Degree	1 time
184	Agree	Agree	Strongly Agree	Neutral	Strongly Agree	Agree	Strongly Agree	Strongly Agree	Agree	Strongly Agree	Strongly Agree	Strongly Agree	Agree	Agree	Strongly Agree	Male	46~55	Bachelor’s Degree	2-3 times
185	Strongly Agree	Agree	Strongly Agree	Strongly Agree	Strongly Agree	Agree	Strongly Agree	Agree	Strongly Agree	Agree	Agree	Strongly Agree	Agree	Strongly Agree	Agree	Male	46~55	Associate's Degree	2-3 times
186	Agree	Agree	Strongly Agree	Strongly Agree	Strongly Agree	Neutral	Strongly Agree	Agree	Strongly Agree	Strongly Agree	Strongly Agree	Agree	Agree	Strongly Agree	Strongly Agree	Male	Under 25	High School/Vocational	2-3 times
187	Strongly Agree	Agree	Strongly Agree	Agree	Agree	Agree	Agree	Agree	Agree	Agree	Strongly Agree	Strongly Agree	Agree	Strongly Agree	Agree	Male	46~55	High School/Vocational	2-3 times
188	Agree	Strongly Agree	Agree	Strongly Agree	Agree	Agree	Strongly Agree	Agree	Strongly Agree	Strongly Agree	Agree	Agree	Strongly Agree	Strongly Agree	Strongly Agree	Female	Under 25	Bachelor’s Degree	1 time
189	Agree	Strongly Agree	Strongly Agree	Strongly Agree	Agree	Neutral	Agree	Strongly Agree	Strongly Agree	Strongly Agree	Agree	Agree	Agree	Strongly Agree	Agree	Female	Under 25	Bachelor’s Degree	1 time
190	Agree	Agree	Agree	Agree	Agree	Agree	Strongly Agree	Strongly Agree	Agree	Strongly Agree	Strongly Agree	Strongly Agree	Strongly Agree	Strongly Agree	Agree	Male	36~45	Bachelor’s Degree	2-3 times
191	Strongly Agree	Strongly Agree	Agree	Strongly Agree	Agree	Neutral	Agree	Strongly Agree	Agree	Strongly Agree	Strongly Agree	Agree	Strongly Agree	Agree	Strongly Agree	Female	26~35	Bachelor’s Degree	2-3 times
192	Strongly Agree	Strongly Agree	Strongly Agree	Strongly Agree	Strongly Agree	Strongly Agree	Agree	Strongly Agree	Agree	Strongly Agree	Strongly Agree	Strongly Agree	Strongly Agree	Agree	Strongly Agree	Female	36~45	Bachelor’s Degree	2-3 times
193	Agree	Strongly Agree	Agree	Strongly Agree	Agree	Neutral	Agree	Strongly Agree	Strongly Agree	Agree	Strongly Agree	Agree	Strongly Agree	Strongly Agree	Strongly Agree	Male	46~55	Bachelor’s Degree	1 time
194	Strongly Agree	Agree	Agree	Strongly Agree	Strongly Agree	Agree	Strongly Agree	Agree	Agree	Strongly Agree	Agree	Agree	Agree	Agree	Agree	Male	36~45	Bachelor’s Degree	2-3 times
195	Agree	Agree	Agree	Strongly Agree	Strongly Agree	Agree	Agree	Strongly Agree	Strongly Agree	Agree	Strongly Agree	Agree	Agree	Strongly Agree	Agree	Male	36~45	Associate's Degree	2-3 times
196	Agree	Agree	Agree	Strongly Agree	Strongly Agree	Agree	Agree	Strongly Agree	Agree	Agree	Agree	Agree	Agree	Strongly Agree	Strongly Agree	Male	26~35	Bachelor’s Degree	1 time
197	Agree	Agree	Strongly Agree	Agree	Agree	Strongly Agree	Agree	Agree	Agree	Strongly Agree	Agree	Agree	Strongly Agree	Agree	Strongly Agree	Female	Under 25	High School/Vocational	2-3 times
198	Agree	Agree	Agree	Agree	Agree	Strongly Agree	Strongly Agree	Agree	Agree	Agree	Agree	Strongly Agree	Strongly Agree	Agree	Agree	Male	46~55	Bachelor’s Degree	2-3 times
199	Agree	Agree	Strongly Agree	Agree	Agree	Strongly Agree	Strongly Agree	Strongly Agree	Agree	Strongly Agree	Agree	Agree	Strongly Agree	Strongly Agree	Strongly Agree	Male	36~45	Associate's Degree	1 time
200	Strongly Agree	Agree	Strongly Agree	Strongly Agree	Agree	Agree	Strongly Agree	Strongly Agree	Agree	Strongly Agree	Strongly Agree	Strongly Agree	Strongly Agree	Strongly Agree	Agree	Male	26~35	High School/Vocational	2-3 times
201	Agree	Strongly Agree	Agree	Strongly Agree	Agree	Agree	Agree	Agree	Strongly Agree	Agree	Agree	Agree	Agree	Strongly Agree	Agree	Female	46~55	Associate's Degree	2-3 times
202	Agree	Strongly Agree	Agree	Strongly Agree	Agree	Agree	Strongly Agree	Strongly Agree	Agree	Agree	Strongly Agree	Agree	Strongly Agree	Agree	Agree	Male	26~35	Bachelor’s Degree	1 time
203	Strongly Agree	Strongly Agree	Agree	Agree	Strongly Agree	Agree	Agree	Strongly Agree	Agree	Agree	Strongly Agree	Agree	Agree	Strongly Agree	Strongly Agree	Male	46~55	Associate's Degree	1 time
204	Strongly Agree	Agree	Strongly Agree	Agree	Agree	Strongly Agree	Agree	Agree	Strongly Agree	Agree	Agree	Agree	Strongly Agree	Agree	Agree	Female	46~55	Bachelor’s Degree	1 time
205	Agree	Agree	Strongly Agree	Strongly Agree	Agree	Strongly Agree	Strongly Agree	Agree	Agree	Agree	Agree	Agree	Agree	Strongly Agree	Agree	Male	46~55	High School/Vocational	1 time
206	Strongly Agree	Strongly Agree	Strongly Agree	Agree	Strongly Agree	Agree	Strongly Agree	Agree	Agree	Agree	Strongly Agree	Agree	Agree	Strongly Agree	Agree	Male	46~55	Associate's Degree	1 time
207	Strongly Agree	Agree	Strongly Agree	Strongly Agree	Agree	Agree	Agree	Agree	Agree	Strongly Agree	Agree	Agree	Agree	Strongly Agree	Agree	Female	46~55	Bachelor’s Degree	1 time
208	Agree	Strongly Agree	Strongly Agree	Agree	Strongly Agree	Agree	Agree	Strongly Agree	Agree	Agree	Agree	Agree	Strongly Agree	Agree	Agree	Female	46~55	Associate's Degree	1 time
209	Agree	Strongly Agree	Agree	Agree	Agree	Agree	Agree	Agree	Strongly Agree	Strongly Agree	Strongly Agree	Strongly Agree	Strongly Agree	Agree	Strongly Agree	Female	46~55	High School/Vocational	1 time
210	Strongly Agree	Strongly Agree	Agree	Strongly Agree	Strongly Agree	Strongly Agree	Agree	Strongly Agree	Strongly Agree	Agree	Agree	Agree	Strongly Agree	Agree	Strongly Agree	Male	36~45	Associate's Degree	1 time
211	Agree	Strongly Agree	Strongly Agree	Strongly Agree	Strongly Agree	Strongly Agree	Strongly Agree	Agree	Agree	Strongly Agree	Agree	Strongly Agree	Agree	Strongly Agree	Strongly Agree	Female	36~45	Associate's Degree	1 time
212	Strongly Agree	Strongly Agree	Strongly Agree	Agree	Strongly Agree	Agree	Strongly Agree	Strongly Agree	Strongly Agree	Agree	Strongly Agree	Strongly Agree	Strongly Agree	Agree	Agree	Male	46~55	Associate's Degree	1 time
213	Strongly Agree	Strongly Agree	Strongly Agree	Strongly Agree	Agree	Strongly Agree	Agree	Strongly Agree	Agree	Strongly Agree	Agree	Agree	Strongly Agree	Agree	Strongly Agree	Female	46~55	Associate's Degree	1 time
214	Agree	Strongly Agree	Strongly Agree	Strongly Agree	Agree	Strongly Agree	Strongly Agree	Agree	Strongly Agree	Strongly Agree	Agree	Agree	Agree	Strongly Agree	Strongly Agree	Female	26~35	High School/Vocational	1 time
215	Strongly Agree	Strongly Agree	Strongly Agree	Strongly Agree	Strongly Agree	Strongly Agree	Agree	Agree	Agree	Agree	Strongly Agree	Strongly Agree	Strongly Agree	Strongly Agree	Strongly Agree	Female	46~55	High School/Vocational	1 time
216	Agree	Strongly Agree	Strongly Agree	Strongly Agree	Agree	Strongly Agree	Strongly Agree	Agree	Agree	Strongly Agree	Strongly Agree	Strongly Agree	Agree	Agree	Strongly Agree	Male	36~45	Associate's Degree	1 time
217	Agree	Strongly Agree	Strongly Agree	Agree	Agree	Agree	Strongly Agree	Strongly Agree	Strongly Agree	Agree	Agree	Agree	Agree	Strongly Agree	Strongly Agree	Female	26~35	Associate's Degree	1 time
218	Strongly Agree	Strongly Agree	Agree	Agree	Strongly Agree	Agree	Strongly Agree	Agree	Strongly Agree	Agree	Agree	Agree	Agree	Agree	Strongly Agree	Male	36~45	High School/Vocational	1 time
219	Strongly Agree	Strongly Agree	Agree	Agree	Agree	Agree	Agree	Agree	Agree	Agree	Agree	Agree	Agree	Agree	Strongly Agree	Female	26~35	High School/Vocational	1 time
220	Agree	Strongly Agree	Strongly Agree	Strongly Agree	Strongly Agree	Agree	Agree	Agree	Agree	Agree	Agree	Agree	Agree	Agree	Agree	Male	36~45	Associate's Degree	1 time
221	Strongly Agree	Strongly Agree	Agree	Agree	Strongly Agree	Agree	Strongly Agree	Strongly Agree	Strongly Agree	Strongly Agree	Strongly Agree	Strongly Agree	Strongly Agree	Strongly Agree	Agree	Male	26~35	High School/Vocational	1 time
222	Agree	Strongly Agree	Strongly Agree	Strongly Agree	Agree	Agree	Agree	Agree	Agree	Agree	Strongly Agree	Agree	Agree	Agree	Agree	Female	46~55	High School/Vocational	1 time
223	Agree	Strongly Agree	Agree	Agree	Strongly Agree	Agree	Agree	Agree	Strongly Agree	Agree	Strongly Agree	Agree	Strongly Agree	Strongly Agree	Agree	Female	26~35	High School/Vocational	1 time
224	Agree	Strongly Agree	Strongly Agree	Agree	Agree	Agree	Strongly Agree	Strongly Agree	Agree	Agree	Agree	Strongly Agree	Strongly Agree	Agree	Strongly Agree	Male	36~45	High School/Vocational	1 time
225	Agree	Strongly Agree	Strongly Agree	Strongly Agree	Agree	Agree	Strongly Agree	Strongly Agree	Agree	Strongly Agree	Strongly Agree	Agree	Strongly Agree	Agree	Strongly Agree	Female	36~45	Associate's Degree	1 time
226	Strongly Agree	Strongly Agree	Strongly Agree	Agree	Strongly Agree	Strongly Agree	Strongly Agree	Strongly Agree	Strongly Agree	Strongly Agree	Agree	Agree	Strongly Agree	Agree	Agree	Male	46~55	Associate's Degree	1 time
227	Agree	Strongly Agree	Strongly Agree	Strongly Agree	Strongly Agree	Agree	Agree	Agree	Agree	Agree	Agree	Agree	Agree	Strongly Agree	Agree	Male	46~55	High School/Vocational	1 time
228	Strongly Agree	Strongly Agree	Strongly Agree	Agree	Agree	Agree	Agree	Agree	Agree	Strongly Agree	Strongly Agree	Agree	Strongly Agree	Agree	Strongly Agree	Female	26~35	High School/Vocational	1 time
229	Agree	Strongly Agree	Agree	Agree	Agree	Agree	Strongly Agree	Strongly Agree	Agree	Agree	Agree	Agree	Agree	Strongly Agree	Agree	Male	36~45	Associate's Degree	1 time
230	Strongly Agree	Strongly Agree	Strongly Agree	Strongly Agree	Strongly Agree	Strongly Agree	Agree	Agree	Agree	Strongly Agree	Agree	Strongly Agree	Strongly Agree	Agree	Agree	Female	36~45	Associate's Degree	1 time
231	Agree	Strongly Agree	Agree	Strongly Agree	Agree	Agree	Agree	Agree	Strongly Agree	Strongly Agree	Agree	Strongly Agree	Strongly Agree	Strongly Agree	Strongly Agree	Male	36~45	Associate's Degree	1 time
232	Strongly Agree	Strongly Agree	Agree	Strongly Agree	Strongly Agree	Strongly Agree	Strongly Agree	Agree	Agree	Strongly Agree	Agree	Agree	Strongly Agree	Strongly Agree	Strongly Agree	Female	46~55	High School/Vocational	1 time
233	Agree	Strongly Agree	Agree	Strongly Agree	Strongly Agree	Agree	Strongly Agree	Agree	Strongly Agree	Strongly Agree	Strongly Agree	Strongly Agree	Strongly Agree	Strongly Agree	Agree	Male	36~45	Associate's Degree	1 time
234	Strongly Agree	Strongly Agree	Strongly Agree	Agree	Agree	Strongly Agree	Strongly Agree	Strongly Agree	Strongly Agree	Strongly Agree	Agree	Agree	Strongly Agree	Strongly Agree	Strongly Agree	Male	26~35	High School/Vocational	1 time
235	Strongly Agree	Strongly Agree	Strongly Agree	Agree	Strongly Agree	Strongly Agree	Agree	Agree	Strongly Agree	Strongly Agree	Agree	Strongly Agree	Strongly Agree	Strongly Agree	Strongly Agree	Male	36~45	High School/Vocational	1 time
236	Agree	Strongly Agree	Agree	Agree	Agree	Strongly Agree	Strongly Agree	Agree	Strongly Agree	Agree	Agree	Strongly Agree	Agree	Strongly Agree	Agree	Female	26~35	High School/Vocational	1 time
237	Agree	Strongly Agree	Strongly Agree	Strongly Agree	Strongly Agree	Strongly Agree	Strongly Agree	Agree	Agree	Agree	Agree	Agree	Strongly Agree	Strongly Agree	Agree	Male	26~35	Associate's Degree	1 time
238	Strongly Agree	Strongly Agree	Strongly Agree	Strongly Agree	Strongly Agree	Strongly Agree	Agree	Strongly Agree	Agree	Strongly Agree	Agree	Strongly Agree	Strongly Agree	Agree	Strongly Agree	Female	46~55	High School/Vocational	1 time
239	Strongly Agree	Strongly Agree	Agree	Strongly Agree	Agree	Strongly Agree	Agree	Strongly Agree	Agree	Strongly Agree	Agree	Strongly Agree	Agree	Strongly Agree	Agree	Female	36~45	Associate's Degree	1 time
240	Agree	Strongly Agree	Agree	Strongly Agree	Agree	Strongly Agree	Agree	Agree	Strongly Agree	Agree	Agree	Agree	Strongly Agree	Agree	Strongly Agree	Male	26~35	Associate's Degree	1 time
241	Strongly Agree	Strongly Agree	Agree	Strongly Agree	Strongly Agree	Strongly Agree	Agree	Strongly Agree	Strongly Agree	Strongly Agree	Agree	Agree	Strongly Agree	Strongly Agree	Agree	Female	46~55	High School/Vocational	1 time
242	Strongly Agree	Strongly Agree	Strongly Agree	Strongly Agree	Strongly Agree	Strongly Agree	Agree	Agree	Agree	Strongly Agree	Agree	Agree	Strongly Agree	Agree	Agree	Female	46~55	High School/Vocational	1 time
243	Agree	Strongly Agree	Agree	Strongly Agree	Agree	Strongly Agree	Agree	Agree	Agree	Strongly Agree	Agree	Agree	Agree	Agree	Agree	Male	46~55	High School/Vocational	1 time
244	Agree	Strongly Agree	Agree	Strongly Agree	Agree	Strongly Agree	Strongly Agree	Agree	Agree	Strongly Agree	Agree	Agree	Agree	Strongly Agree	Agree	Female	46~55	Associate's Degree	1 time
245	Agree	Strongly Agree	Agree	Strongly Agree	Agree	Strongly Agree	Agree	Agree	Strongly Agree	Strongly Agree	Agree	Agree	Agree	Agree	Agree	Female	36~45	High School/Vocational	1 time
246	Agree	Strongly Agree	Agree	Strongly Agree	Agree	Strongly Agree	Strongly Agree	Agree	Agree	Strongly Agree	Agree	Agree	Agree	Strongly Agree	Strongly Agree	Female	46~55	Associate's Degree	1 time
247	Agree	Strongly Agree	Agree	Strongly Agree	Agree	Strongly Agree	Agree	Agree	Agree	Agree	Agree	Agree	Agree	Agree	Agree	Male	36~45	Associate's Degree	1 time
248	Agree	Strongly Agree	Agree	Strongly Agree	Agree	Strongly Agree	Strongly Agree	Agree	Agree	Strongly Agree	Agree	Strongly Agree	Agree	Strongly Agree	Agree	Female	26~35	High School/Vocational	1 time
249	Agree	Strongly Agree	Agree	Strongly Agree	Agree	Strongly Agree	Agree	Agree	Agree	Strongly Agree	Agree	Agree	Agree	Strongly Agree	Strongly Agree	Male	26~35	High School/Vocational	1 time
250	Agree	Strongly Agree	Agree	Strongly Agree	Strongly Agree	Strongly Agree	Strongly Agree	Agree	Agree	Strongly Agree	Agree	Strongly Agree	Agree	Agree	Strongly Agree	Female	26~35	Associate's Degree	1 time
251	Agree	Strongly Agree	Agree	Strongly Agree	Strongly Agree	Strongly Agree	Strongly Agree	Agree	Agree	Strongly Agree	Agree	Strongly Agree	Agree	Agree	Agree	Male	46~55	Associate's Degree	1 time
252	Agree	Strongly Agree	Agree	Strongly Agree	Agree	Strongly Agree	Agree	Agree	Agree	Strongly Agree	Agree	Strongly Agree	Agree	Agree	Strongly Agree	Female	36~45	Associate's Degree	1 time
253	Agree	Strongly Agree	Agree	Strongly Agree	Agree	Strongly Agree	Strongly Agree	Agree	Strongly Agree	Strongly Agree	Agree	Strongly Agree	Agree	Strongly Agree	Strongly Agree	Female	36~45	Associate's Degree	1 time
254	Agree	Strongly Agree	Agree	Strongly Agree	Agree	Strongly Agree	Strongly Agree	Agree	Agree	Agree	Agree	Strongly Agree	Agree	Agree	Strongly Agree	Female	36~45	High School/Vocational	1 time
255	Agree	Strongly Agree	Agree	Strongly Agree	Agree	Strongly Agree	Agree	Agree	Agree	Agree	Agree	Strongly Agree	Agree	Strongly Agree	Strongly Agree	Female	26~35	Associate's Degree	1 time
256	Agree	Strongly Agree	Agree	Strongly Agree	Agree	Strongly Agree	Strongly Agree	Agree	Agree	Agree	Agree	Strongly Agree	Agree	Strongly Agree	Strongly Agree	Male	36~45	High School/Vocational	1 time
257	Agree	Strongly Agree	Agree	Strongly Agree	Agree	Strongly Agree	Agree	Agree	Agree	Agree	Agree	Strongly Agree	Agree	Strongly Agree	Strongly Agree	Female	36~45	High School/Vocational	1 time
258	Agree	Strongly Agree	Agree	Strongly Agree	Agree	Strongly Agree	Agree	Agree	Agree	Agree	Agree	Strongly Agree	Agree	Strongly Agree	Agree	Male	36~45	Associate's Degree	1 time
259	Agree	Strongly Agree	Agree	Strongly Agree	Agree	Strongly Agree	Agree	Agree	Agree	Agree	Agree	Strongly Agree	Agree	Agree	Strongly Agree	Female	36~45	High School/Vocational	1 time
260	Agree	Strongly Agree	Agree	Strongly Agree	Agree	Strongly Agree	Agree	Agree	Agree	Agree	Agree	Strongly Agree	Agree	Agree	Agree	Male	26~35	High School/Vocational	1 time
261	Agree	Strongly Agree	Agree	Strongly Agree	Agree	Strongly Agree	Agree	Agree	Agree	Agree	Agree	Strongly Agree	Agree	Strongly Agree	Agree	Female	26~35	High School/Vocational	1 time
262	Agree	Strongly Agree	Agree	Strongly Agree	Agree	Strongly Agree	Agree	Agree	Agree	Agree	Agree	Strongly Agree	Agree	Strongly Agree	Agree	Female	36~45	High School/Vocational	1 time
263	Agree	Strongly Agree	Agree	Strongly Agree	Agree	Strongly Agree	Agree	Agree	Agree	Agree	Agree	Strongly Agree	Agree	Strongly Agree	Agree	Female	26~35	High School/Vocational	1 time
264	Agree	Strongly Agree	Agree	Strongly Agree	Agree	Strongly Agree	Agree	Agree	Agree	Agree	Agree	Strongly Agree	Agree	Strongly Agree	Agree	Female	26~35	Associate's Degree	1 time
265	Agree	Strongly Agree	Agree	Strongly Agree	Agree	Strongly Agree	Agree	Agree	Agree	Agree	Agree	Strongly Agree	Agree	Strongly Agree	Agree	Female	26~35	High School/Vocational	1 time
266	Agree	Strongly Agree	Agree	Strongly Agree	Agree	Strongly Agree	Agree	Agree	Agree	Agree	Agree	Strongly Agree	Agree	Strongly Agree	Agree	Female	36~45	High School/Vocational	1 time
267	Agree	Strongly Agree	Agree	Strongly Agree	Agree	Strongly Agree	Agree	Agree	Agree	Agree	Agree	Strongly Agree	Agree	Strongly Agree	Agree	Female	36~45	High School/Vocational	1 time
268	Strongly Agree	Strongly Agree	Strongly Agree	Strongly Agree	Strongly Agree	Strongly Agree	Strongly Agree	Strongly Agree	Strongly Agree	Strongly Agree	Strongly Agree	Agree	Strongly Agree	Strongly Agree	Strongly Agree	Female	Under 25	Bachelor’s Degree	More than 5 times
269	Neutral	Strongly Agree	Strongly Agree	Strongly Agree	Strongly Agree	Agree	Agree	Strongly Agree	Agree	Strongly Agree	Strongly Agree	Agree	Strongly Agree	Strongly Agree	Agree	Female	55 and above	Middle School or below	1 time
270	Agree	Strongly Agree	Agree	Strongly Agree	Strongly Agree	Agree	Agree	Agree	Strongly Agree	Agree	Strongly Agree	Agree	Strongly Agree	Agree	Agree	Female	55 and above	Middle School or below	1 time
271	Agree	Strongly Agree	Agree	Agree	Agree	Agree	Agree	Strongly Agree	Agree	Neutral	Agree	Strongly Agree	Strongly Agree	Strongly Agree	Strongly Agree	Female	55 and above	High School/Vocational	1 time
272	Neutral	Neutral	Strongly Disagree	Neutral	Strongly Disagree	Disagree	Strongly Disagree	Disagree	Strongly Disagree	Strongly Disagree	Neutral	Disagree	Strongly Disagree	Strongly Disagree	Neutral	Male	55 and above	Postgraduate or above	2-3 times
273	Disagree	Disagree	Disagree	Strongly Disagree	Strongly Disagree	Disagree	Disagree	Strongly Disagree	Strongly Disagree	Disagree	Disagree	Strongly Disagree	Strongly Disagree	Disagree	Strongly Disagree	Male	55 and above	Middle School or below	2-3 times
274	Strongly Agree	Agree	Agree	Strongly Agree	Strongly Agree	Strongly Agree	Agree	Agree	Agree	Strongly Agree	Agree	Agree	Agree	Agree	Agree	Male	55 and above	Middle School or below	4-5 times
275	Agree	Agree	Agree	Agree	Strongly Agree	Strongly Agree	Agree	Strongly Agree	Strongly Agree	Agree	Strongly Agree	Strongly Agree	Agree	Agree	Agree	Female	55 and above	Middle School or below	More than 5 times
276	Agree	Agree	Agree	Strongly Agree	Agree	Agree	Agree	Neutral	Strongly Agree	Strongly Agree	Agree	Agree	Strongly Agree	Strongly Agree	Strongly Agree	Female	55 and above	Associate's Degree	1 time
277	Agree	Agree	Agree	Strongly Agree	Agree	Agree	Agree	Strongly Agree	Agree	Agree	Agree	Agree	Strongly Agree	Strongly Agree	Agree	Female	55 and above	Associate's Degree	2-3 times
278	Agree	Strongly Agree	Neutral	Agree	Neutral	Agree	Agree	Strongly Agree	Agree	Strongly Agree	Neutral	Agree	Agree	Agree	Strongly Agree	Male	55 and above	Bachelor’s Degree	2-3 times
279	Neutral	Strongly Agree	Agree	Agree	Agree	Strongly Agree	Strongly Agree	Strongly Agree	Agree	Agree	Agree	Agree	Agree	Strongly Agree	Agree	Male	55 and above	Middle School or below	2-3 times
280	Strongly Agree	Strongly Agree	Agree	Agree	Strongly Agree	Strongly Agree	Strongly Agree	Strongly Agree	Strongly Agree	Agree	Agree	Agree	Strongly Agree	Strongly Agree	Strongly Agree	Male	55 and above	Bachelor’s Degree	1 time
281	Strongly Agree	Agree	Strongly Agree	Agree	Strongly Agree	Agree	Agree	Agree	Agree	Agree	Agree	Neutral	Agree	Agree	Agree	Female	55 and above	High School/Vocational	2-3 times
282	Agree	Strongly Agree	Strongly Agree	Strongly Agree	Strongly Agree	Neutral	Agree	Strongly Agree	Agree	Agree	Agree	Neutral	Neutral	Strongly Agree	Agree	Female	55 and above	Associate's Degree	1 time
283	Agree	Agree	Strongly Agree	Strongly Agree	Neutral	Strongly Agree	Strongly Agree	Agree	Strongly Agree	Agree	Agree	Strongly Agree	Strongly Agree	Strongly Agree	Strongly Agree	Female	55 and above	Middle School or below	4-5 times
284	Strongly Agree	Strongly Agree	Agree	Strongly Agree	Agree	Strongly Agree	Agree	Agree	Neutral	Strongly Agree	Agree	Agree	Neutral	Agree	Strongly Agree	Male	55 and above	Associate's Degree	4-5 times
285	Agree	Agree	Neutral	Strongly Agree	Strongly Agree	Strongly Agree	Strongly Agree	Agree	Agree	Neutral	Strongly Agree	Agree	Strongly Agree	Strongly Agree	Strongly Agree	Female	55 and above	High School/Vocational	4-5 times
286	Strongly Disagree	Strongly Disagree	Disagree	Disagree	Neutral	Strongly Disagree	Strongly Disagree	Strongly Disagree	Disagree	Disagree	Strongly Disagree	Disagree	Disagree	Strongly Disagree	Disagree	Male	55 and above	Associate's Degree	4-5 times
287	Strongly Agree	Agree	Strongly Agree	Strongly Agree	Strongly Agree	Agree	Strongly Agree	Strongly Agree	Agree	Strongly Agree	Agree	Agree	Strongly Agree	Strongly Agree	Agree	Male	55 and above	Bachelor’s Degree	1 time
288	Strongly Agree	Strongly Agree	Agree	Strongly Agree	Strongly Agree	Agree	Strongly Agree	Strongly Agree	Agree	Strongly Agree	Strongly Agree	Agree	Strongly Agree	Strongly Agree	Strongly Agree	Female	55 and above	Middle School or below	2-3 times
289	Agree	Strongly Agree	Agree	Strongly Agree	Agree	Agree	Strongly Agree	Strongly Agree	Agree	Strongly Agree	Neutral	Strongly Agree	Agree	Strongly Agree	Agree	Male	55 and above	Associate's Degree	4-5 times
290	Agree	Strongly Agree	Strongly Agree	Agree	Agree	Agree	Strongly Agree	Strongly Agree	Strongly Agree	Strongly Agree	Strongly Agree	Strongly Agree	Strongly Agree	Agree	Agree	Male	55 and above	High School/Vocational	More than 5 times
291	Strongly Disagree	Disagree	Disagree	Strongly Disagree	Strongly Disagree	Disagree	Disagree	Strongly Disagree	Disagree	Strongly Disagree	Strongly Disagree	Disagree	Strongly Disagree	Strongly Disagree	Strongly Disagree	Female	55 and above	High School/Vocational	4-5 times
292	Agree	Strongly Agree	Strongly Agree	Agree	Strongly Agree	Agree	Strongly Agree	Agree	Agree	Agree	Agree	Strongly Agree	Strongly Agree	Neutral	Strongly Agree	Male	55 and above	Associate's Degree	2-3 times
293	Strongly Disagree	Strongly Disagree	Disagree	Disagree	Neutral	Disagree	Strongly Disagree	Disagree	Strongly Disagree	Strongly Disagree	Strongly Disagree	Strongly Disagree	Strongly Disagree	Strongly Disagree	Neutral	Female	55 and above	Middle School or below	More than 5 times
294	Strongly Agree	Agree	Strongly Agree	Strongly Agree	Agree	Neutral	Strongly Agree	Strongly Agree	Agree	Strongly Agree	Strongly Agree	Agree	Agree	Agree	Neutral	Female	55 and above	Bachelor’s Degree	2-3 times
295	Agree	Strongly Agree	Strongly Agree	Strongly Agree	Strongly Agree	Agree	Agree	Strongly Agree	Agree	Agree	Neutral	Agree	Agree	Agree	Strongly Agree	Female	55 and above	Middle School or below	2-3 times
296	Disagree	Strongly Disagree	Disagree	Strongly Disagree	Neutral	Strongly Disagree	Strongly Disagree	Strongly Disagree	Disagree	Disagree	Disagree	Strongly Disagree	Strongly Disagree	Disagree	Strongly Disagree	Male	55 and above	High School/Vocational	4-5 times
297	Agree	Agree	Strongly Agree	Strongly Agree	Agree	Agree	Agree	Agree	Agree	Strongly Agree	Strongly Agree	Strongly Agree	Agree	Strongly Agree	Agree	Male	55 and above	Middle School or below	More than 5 times
298	Strongly Agree	Strongly Agree	Strongly Agree	Strongly Agree	Agree	Agree	Agree	Agree	Strongly Agree	Agree	Strongly Agree	Agree	Agree	Agree	Agree	Male	55 and above	Middle School or below	2-3 times
299	Agree	Strongly Agree	Strongly Agree	Strongly Agree	Agree	Strongly Agree	Agree	Agree	Agree	Agree	Strongly Agree	Strongly Agree	Agree	Agree	Strongly Agree	Female	55 and above	High School/Vocational	2-3 times
300	Agree	Strongly Agree	Agree	Neutral	Neutral	Strongly Agree	Agree	Strongly Agree	Strongly Agree	Agree	Strongly Agree	Strongly Agree	Strongly Agree	Strongly Agree	Agree	Male	55 and above	Associate's Degree	More than 5 times
301	Disagree	Strongly Disagree	Strongly Disagree	Strongly Disagree	Strongly Disagree	Disagree	Strongly Disagree	Neutral	Disagree	Disagree	Disagree	Disagree	Disagree	Disagree	Disagree	Female	55 and above	Middle School or below	1 time
302	Strongly Disagree	Disagree	Strongly Disagree	Disagree	Disagree	Strongly Disagree	Disagree	Strongly Disagree	Strongly Disagree	Disagree	Strongly Disagree	Strongly Disagree	Disagree	Strongly Disagree	Disagree	Female	55 and above	Middle School or below	4-5 times
303	Strongly Agree	Strongly Agree	Strongly Agree	Strongly Agree	Agree	Strongly Agree	Strongly Agree	Agree	Strongly Agree	Agree	Strongly Agree	Agree	Strongly Agree	Agree	Agree	Female	55 and above	High School/Vocational	2-3 times
304	Strongly Agree	Agree	Agree	Strongly Agree	Agree	Agree	Strongly Agree	Agree	Agree	Strongly Agree	Strongly Agree	Strongly Agree	Neutral	Agree	Agree	Female	55 and above	Postgraduate or above	More than 5 times
305	Agree	Agree	Agree	Agree	Neutral	Strongly Agree	Strongly Agree	Agree	Strongly Agree	Strongly Agree	Agree	Agree	Strongly Agree	Strongly Agree	Agree	Female	55 and above	Middle School or below	1 time
306	Strongly Disagree	Strongly Disagree	Strongly Disagree	Neutral	Strongly Disagree	Strongly Disagree	Strongly Disagree	Disagree	Strongly Disagree	Neutral	Disagree	Neutral	Disagree	Disagree	Disagree	Male	55 and above	Middle School or below	2-3 times
307	Agree	Agree	Strongly Agree	Neutral	Strongly Agree	Agree	Agree	Agree	Neutral	Strongly Agree	Strongly Agree	Strongly Agree	Agree	Agree	Neutral	Male	55 and above	High School/Vocational	4-5 times
308	Agree	Agree	Neutral	Strongly Agree	Strongly Agree	Strongly Agree	Strongly Agree	Agree	Strongly Agree	Strongly Agree	Strongly Agree	Strongly Agree	Strongly Agree	Strongly Agree	Agree	Female	55 and above	Associate's Degree	4-5 times
309	Strongly Agree	Strongly Agree	Agree	Strongly Agree	Agree	Neutral	Strongly Agree	Agree	Agree	Strongly Agree	Agree	Strongly Agree	Strongly Agree	Neutral	Agree	Male	55 and above	High School/Vocational	1 time
310	Strongly Agree	Strongly Agree	Strongly Agree	Agree	Agree	Agree	Strongly Agree	Strongly Agree	Strongly Agree	Agree	Agree	Strongly Agree	Agree	Strongly Agree	Agree	Female	55 and above	Associate's Degree	1 time
311	Strongly Agree	Agree	Strongly Agree	Strongly Agree	Strongly Agree	Agree	Strongly Agree	Agree	Strongly Agree	Strongly Agree	Strongly Agree	Strongly Agree	Strongly Agree	Agree	Strongly Agree	Male	55 and above	High School/Vocational	4-5 times
312	Agree	Neutral	Strongly Agree	Agree	Strongly Agree	Neutral	Strongly Agree	Agree	Strongly Agree	Agree	Strongly Agree	Strongly Agree	Neutral	Agree	Strongly Agree	Female	55 and above	Bachelor’s Degree	2-3 times
